# Supplementary material for: Phased genome sequence of an interspecific hybrid flowering cherry, ‘Somei-Yoshino’ (Cerasus × yedoensis)
Source: DNA Res. 2019 Jul 23;26(5):379–89. doi: 10.1093/dnares/dsz016 (PMC6796508; doi:10.1093/dnares/dsz016)
Supplement: dsz016_Supplementary_Data [file dsz016_supplementary_data.zip]

Archive with 3 entries (2 files):
- dsz016-Suppl_data/
- dsz016-Suppl_data/Supplementary_Tables.xlsx
- dsz016-Suppl_data/Supplementary_Figures.pdf
