# Supplementary material for: Phased genome sequence of an interspecific hybrid flowering cherry, ‘Somei-Yoshino’ (Cerasus × yedoensis)
Source: DNA Res. 2019 Jul 23;26(5):379–89. doi: 10.1093/dnares/dsz016 (PMC6796508; doi:10.1093/dnares/dsz016)
Supplement: dsz016_Supplementary_Data [file dsz016_supplementary_data.zip › dsz016-Suppl_data/Supplementary_Tables.xlsx]

## Sheet: TableS1
Supplementary Table S1 Genetically divergent lines of flowering cherry used in this study
Serial number	Species	Line name (roman transliteration)	Line name (in Japanese character)
Cerasus_1-01	Cerasus × subhirtella	'Jugatsu-zakura'	十月桜
Cerasus_1-02	Cerasus × parvifolia	'Fuyu-zakura'	冬桜
Cerasus_1-03	Cerasus sp.	'Kobuku-zakura'	子福桜
Cerasus_1-04	Cerasus sp.	'Keiou-zakura'	敬翁桜
Cerasus_1-05	Cerasus × kanzakura	'Shuzenji-kanzakura'	修善寺寒桜
Cerasus_1-06	Cerasus serrulata	'Yakumo-shidare'	八雲枝垂
Cerasus_1-07	Cerasus × kanzakura	'Oh-kanzakura'	大寒桜
Cerasus_1-08	Cerasus serrulata	'Itokukuri'	糸括
Cerasus_1-09	Cerasus serrulata	'Eigenji'	永源寺
Cerasus_1-10	Cerasus serrulata	'Benitamanishiki'	紅玉錦
Cerasus_1-11	Cerasus speciosa	'Gozanoma-nioi'	御座の間匂
Cerasus_1-12	Cerasus incisa	'Oshidori-zakura'	鴛鴦桜
Cerasus_1-13	Cerasus jamasakura	'Kikushidare'	菊枝垂
Cerasus_1-14	Cerasus × yedoensis	'Somei-nioi'	染井匂
Cerasus_1-15	Cerasus serrulata	'Usuzumi'	薄墨
Cerasus_1-16	Cerasus serrulata	'Ariake'	有明
Cerasus_1-17	Cerasus serrulata	'Kibune-uzu'	貴船雲珠
Cerasus_1-18	Cerasus serrulata	'Edo'	江戸
Cerasus_1-19	Cerasus serrulata	'Shogetsu'	松月
Cerasus_1-20	Cerasus serrulata	'Kokonoe'	九重
Cerasus_1-21	Cerasus sargentii	Ohyama-zakura	大山桜
Cerasus_1-22	Cerasus serrulata	'Amayadori'	雨宿
Cerasus_1-23	Cerasus serrulata	'Shirayuki'	白雪
Cerasus_1-24	Cerasus serrulata	'Komatsunagi'	駒繋
Cerasus_1-25	Cerasus × yedoensis	'Sakuyahime'	咲耶姫
Cerasus_1-26	Cerasus × subhirtella	'Omoigawa'	思川
Cerasus_1-27	Cerasus speciosa	'Hosokawa-nioi'	細川匂
Cerasus_1-28	Cerasus × subhirtella	'Kohigan'	小彼岸
Cerasus_1-29	Cerasus sp.	'Okame'	オカメ
Cerasus_1-30	Cerasus apetala	'Hinagiku-zakura'	雛菊桜
Cerasus_1-31	Cerasus spachiana	'Shidare-zakura'	枝垂桜
Cerasus_1-32	Cerasus spachiana	'Komatsuotome'	小松乙女
Cerasus_1-33	Cerasus × yedoensis	'Izu-yoshino'	伊豆吉野
Cerasus_1-34	Cerasus serrulata	'Hanagasa'	花笠
Cerasus_1-35	Cerasus serrulata	'Ichiyou'	一葉
Cerasus_1-36	Cerasus serrulata	'Ariake'	有明
Cerasus_1-37	Cerasus serrulata	'Senrikou'	千里香
Cerasus_1-38	Cerasus serrulata	'Hiyodori-zakura'	鵯桜
Cerasus_1-39	Cerasus serrulata	'Fumai'	不昧
Cerasus_1-40	Cerasus serrulata	'Baigoji-juzukake-zakura'	梅護寺数珠掛桜
Cerasus_1-41	Cerasus serrulata	'Honjo-akebono'	本庄曙
Cerasus_1-42	Cerasus × yedoensis	'America'	アメリカ
Cerasus_1-43	Cerasus spachiana	'Yaebeni-shidare'	八重紅枝垂
Cerasus_1-44	Cerasus spachiana	'Ujou-shidare'	雨情枝垂
Cerasus_1-45	Cerasus serrulata	'Beni-izumo'	紅出雲
Cerasus_1-46	Cerasus × subhirtella	'Koshinohigan-zakura'	越の彼岸桜
Cerasus_1-47	Cerasus serrulata	'Awahayazaki'	阿波早咲
Cerasus_1-48	Cerasus spachiana	'Heian-beniyae-shidare'	平安紅八重枝垂
Cerasus_1-49	Cerasus serrulata	'Mikurumagaeshi'	桐ケ谷
Cerasus_1-50	Cerasus × yedoensis	'Showa-zakura'	昭和桜
Cerasus_1-51	Cerasus serrulata	'Kokeshimidzu'	苔清水
Cerasus_1-52	Cerasus jamasakura	'Sano-zakura'	佐野桜
Cerasus_1-53	Cerasus serrulata	'Taihaku'	太白
Cerasus_1-54	Cerasus serrulata	'Washinowo'	鷲の尾
Cerasus_1-55	Cerasus serrulata	'Byakkou'	白光
Cerasus_1-56	Cerasus serrulata	'Hokuhou'	北鵬
Cerasus_1-57	Cerasus campanulata	Kanhi-zakura	寒緋桜
Cerasus_1-58	Cerasus sp.	'Hachisukazakura'	蜂須賀桜
Cerasus_1-59	Cerasus × introrsa	'Jurokunichi-zakura'	十六日桜
Cerasus_1-60	Cerasus × kanzakura	'Kawazu-zakura'	河津桜
Cerasus_1-61	Cerasus × introrsa	'Tsubaki-kanzakura'	椿寒桜
Cerasus_1-62	Cerasus serrulata	'Kezounotaki'	華蔵の滝
Cerasus_1-63	Cerasus × subhirtella	'Beni-higan'	紅彼岸
Cerasus_1-64	Cerasus pseudocerasus	Shinamizakura	支那実桜
Cerasus_1-65	Cerasus spachiana	'Shidare-zakura'	枝垂桜2
Cerasus_1-66	Cerasus × yedoensis	'Funabara-yoshino'	船原吉野
Cerasus_1-67	Cerasus × yedoensis	'Amagi-yoshino'	天城吉野
Cerasus_1-68	Cerasus serrulata	'Kongousan'	金剛山
Cerasus_1-69	Cerasus serrulata	'Fusa-zakura'	房桜
Cerasus_1-70	Cerasus serrulata	'Koudaiji'	高台寺
Cerasus_1-71	Cerasus speciosa	Ohshima-zakura	大島桜
Cerasus_1-72	Cerasus × yedoensis	'Somei-yoshino'	染井吉野
Cerasus_1-73	Cerasus serrulata	unknown	中庭の桜
Cerasus_1-74	Cerasus speciosa	'Yaebeni-ohshima'	八重紅大島
Cerasus_1-75	Cerasus × yedoensis	'Mikado-yoshino'	御帝吉野
Cerasus_1-76	Cerasus serrulata	'Choshuhizakura'	長州緋桜
Cerasus_1-77	Cerasus serrulata	'Inatahime'	稲田姫
Cerasus_1-78	Cerasus × yedoensis	'Sotoworihime'	衣通姫
Cerasus_1-79	Cerasus serrulata	'Homatsuri'	帆祭
Cerasus_1-80	Cerasus × yedoensis	'Sasabezakura'	笹部桜
Cerasus_1-81	Cerasus sp.	'Youkou'	陽光
Cerasus_2-01	Cerasus jamasakura	'Sendaiya'	仙台屋
Cerasus_2-02	Cerasus × yedoensis	'Shidare-somei-yoshino'	枝垂染井吉野
Cerasus_2-03	Cerasus serrulata	'Bendono'	弁殿
Cerasus_2-04	Cerasus × sieboldii	'Naden'	奈天
Cerasus_2-05	Cerasus incisa	'Gotenbazakura'	御殿場桜
Cerasus_2-06	Cerasus serrulata	'Yaemurasaki-zakura'	八重紫桜
Cerasus_2-07	Cerasus serrulata	'Fukurokuju'	福禄寿
Cerasus_2-08	Cerasus serrulata	'Hiranoimose'	平野妹背
Cerasus_2-09	Cerasus sp.	'Watanabezakura'	渡辺桜
Cerasus_2-10	Cerasus serrulata	'Murasaki-zakura'	紫桜
Cerasus_2-11	Cerasus serrulata	'Goshozakura'	五所桜
Cerasus_2-12	Cerasus × sieboldii	'Takasago'	高砂
Cerasus_2-13	Cerasus serrulata	'Arashiyama'	嵐山
Cerasus_2-14	Cerasus serrulata	'Imose'	妹背
Cerasus_2-15	Cerasus serrulata	'Shirotae'	白妙
Cerasus_2-16	Cerasus serrulata	'Suzaku'	朱雀
Cerasus_2-17	Cerasus serrulata	'Ukon'	鬱金
Cerasus_2-18	Cerasus serrulata	'Amanogawa'	天の川
Cerasus_2-19	Cerasus serrulata	'Gyoikou'	御衣黄
Cerasus_2-20	Cerasus serrulata	'Benigasa'	紅笠
Cerasus_2-21	Cerasus serrulata	'Kouka'	紅華
Cerasus_2-22	Cerasus serrulata	'Kanzan'	関山
Cerasus_2-23	Cerasus serrulata	'Botan'	牡丹
Cerasus_2-24	Cerasus serrulata	'Beni-yutaka'	紅豊
Cerasus_2-25	Cerasus sp.	'Oshidori-fujizakura'	鴛鴦富士
Cerasus_2-26	Cerasus serrulata	'Fugenzou'	普賢象
Cerasus_2-27	Cerasus serrulata	'Ichihara-toranowo'	市原虎の尾
Cerasus_2-28	Cerasus serrulata	'Taoyame'	手弱女
Cerasus_2-29	Cerasus serrulata	'Surugadai-nwioi'	駿河台匂
Cerasus_2-30	Cerasus serrulata	'Taizanfukun'	泰山府君
Cerasus_2-31	Cerasus avium	'Miss Heisei'	ミス平成
Cerasus_2-32	Cerasus serrulata	'Temari'	手毬
Cerasus_2-33	Cerasus serrulata	'Hodate'	帆立
Cerasus_2-34	Cerasus serrulata	'Tokyozakura'	東京桜
Cerasus_2-35	Cerasus serrulata	'Kantou-ariake'	関東有明
Cerasus_2-36	Cerasus serrulata	'Itsukayama'	早晩山
Cerasus_2-37	Cerasus jamasakura	'Kinugasa'	衣笠
Cerasus_2-38	Cerasus jamasakura	'Kita no shirokiku-zakura'	気多の白菊桜
Cerasus_2-39	Cerasus serrulata	'Omuro-ariake'	御室有明
Cerasus_2-40	Cerasus serrulata	'Yaebeni-toranowo'	八重紅虎の尾
Cerasus_2-41	Cerasus serrulata	'Kocho'	胡蝶
Cerasus_2-42	Cerasus serrulata	'Ohjochin'	大提灯
Cerasus_2-43	Cerasus serrulata	'Hourinji'	法輪寺
Cerasus_2-44	Cerasus jamasakura	'Yadakemurasaki'	矢岳紫
Cerasus_2-45	Cerasus jamasakura	'Kamatari-zakura'	鎌足桜
Cerasus_2-46	Cerasus serrulata	'Asahiyama'	旭山
Cerasus_2-47	Cerasus serrulata	'Kenrokuen-kikuzakura'	兼六園菊桜
Cerasus_2-48	Cerasus sargentii	'Kushiroyae'	釧路八重
Cerasus_2-49	Cerasus leveilleana	'Nara no yae-zakura'	奈良の八重桜
Cerasus_2-50	Cerasus serrulata	'Fuku-zakura'	福桜
Cerasus_2-51	Cerasus serrulata	'Azumanishiki'	東錦
Cerasus_2-52	Cerasus sp.	'Kanzashi-zakura'	簪桜
Cerasus_2-53	Cerasus serrulata	'Hakusan-hatazakura'	白山旗桜
Cerasus_2-54	Cerasus serrulata	'Tsukubane'	突羽根
Cerasus_2-55	Cerasus serrulata	'Kirin'	麒麟
Cerasus_2-56	Cerasus serrulata	'Youkihi'	楊貴妃
Cerasus_2-57	Cerasus serrulata	'Uzu-zakura'	渦桜
Cerasus_2-58	Padus grayana	Uwamizu-zakura	上溝桜

## Sheet: TableS2
Supplementary Table S2 Sequence reads for the ddRAD-Seq analysis of flowering cherry lines
Variety name	Barcode index	Number of high-quality reads	P. avium		P. mume		P. persica		C. × yedoensis		DRA accession numbers
			Number of mapped reads	Mapping rate	Number of mapped reads	Mapping rate	Number of mapped reads	Mapping rate	Number of mapped reads	Mapping rate	Submission	Experiment	Run
Cerasus_1-01	TAAGGCGA-TAGATCGC	2142835	1426495	0.6657	1672991	0.7807	1480331	0.6908	1906690	0.8898	DRA008097	DRX160416	DRR169804
Cerasus_1-02	CGTACTAG-TAGATCGC	2345153	1705351	0.7272	1845989	0.7872	1664873	0.7099	2136812	0.9111	DRA008097	DRX160417	DRR169805
Cerasus_1-03	AGGCAGAA-TAGATCGC	2019980	1347592	0.6671	1550903	0.7678	1347451	0.6671	1795958	0.8891	DRA008097	DRX160418	DRR169806
Cerasus_1-04	TCCTGAGC-TAGATCGC	1853135	1295868	0.6993	1405232	0.7583	1267770	0.6841	1615924	0.872	DRA008097	DRX160419	DRR169807
Cerasus_1-05	GGACTCCT-TAGATCGC	2373741	1627873	0.6858	1829172	0.7706	1593059	0.6711	2087521	0.8794	DRA008097	DRX160420	DRR169808
Cerasus_1-06	TAGGCATG-TAGATCGC	1975015	1322532	0.6696	1538590	0.779	1341795	0.6794	1789756	0.9062	DRA008097	DRX160421	DRR169809
Cerasus_1-07	CTCTCTAC-TAGATCGC	2805245	1865681	0.6651	2208572	0.7873	1951782	0.6958	2516639	0.8971	DRA008097	DRX160422	DRR169810
Cerasus_1-08	CAGAGAGG-TAGATCGC	1860862	1349281	0.7251	1447731	0.778	1272387	0.6838	1682435	0.9041	DRA008097	DRX160423	DRR169811
Cerasus_1-09	TAAGGCGA-CTCTCTAT	1791748	1274402	0.7113	1401028	0.7819	1222283	0.6822	1639437	0.9151	DRA008097	DRX160424	DRR169812
Cerasus_1-10	CGTACTAG-CTCTCTAT	1082156	795821	0.7354	843735	0.7797	744283	0.6878	984454	0.9096	DRA008097	DRX160425	DRR169813
Cerasus_1-11	AGGCAGAA-CTCTCTAT	1255372	899400	0.7164	988998	0.7878	857871	0.6834	1144333	0.9116	DRA008097	DRX160426	DRR169814
Cerasus_1-12	TCCTGAGC-CTCTCTAT	1468850	992783	0.6759	1168443	0.7955	1008211	0.6864	1325781	0.9026	DRA008097	DRX160427	DRR169815
Cerasus_1-13	GGACTCCT-CTCTCTAT	2572094	1851629	0.7199	2021290	0.7859	1824420	0.7093	2345720	0.9119	DRA008097	DRX160428	DRR169816
Cerasus_1-14	TAGGCATG-CTCTCTAT	1381899	970517	0.7023	1091524	0.7899	929763	0.6728	1260510	0.9121	DRA008097	DRX160429	DRR169817
Cerasus_1-15	CTCTCTAC-CTCTCTAT	1760618	1238562	0.7035	1376002	0.7815	1189796	0.6758	1585257	0.9004	DRA008097	DRX160430	DRR169818
Cerasus_1-16	CAGAGAGG-CTCTCTAT	1264081	882428	0.6981	999407	0.7906	876428	0.6933	1148607	0.9086	DRA008097	DRX160431	DRR169819
Cerasus_1-17	TAAGGCGA-TATCCTCT	1234191	868262	0.7035	972901	0.7883	848592	0.6876	1123285	0.9101	DRA008097	DRX160432	DRR169820
Cerasus_1-18	CGTACTAG-TATCCTCT	1076689	782970	0.7272	843926	0.7838	739649	0.687	981076	0.9112	DRA008097	DRX160433	DRR169821
Cerasus_1-19	AGGCAGAA-TATCCTCT	2048882	1486209	0.7254	1594047	0.778	1397352	0.682	1856024	0.9058	DRA008097	DRX160434	DRR169822
Cerasus_1-20	TCCTGAGC-TATCCTCT	2007522	1478372	0.7364	1541573	0.7679	1394050	0.6944	1815888	0.9045	DRA008097	DRX160435	DRR169823
Cerasus_1-21	GGACTCCT-TATCCTCT	1891343	1212989	0.6413	1511681	0.7993	1308535	0.6919	1658249	0.8767	DRA008097	DRX160436	DRR169824
Cerasus_1-22	TAGGCATG-TATCCTCT	2450243	1706490	0.6965	1911524	0.7801	1670720	0.6819	2199696	0.8977	DRA008097	DRX160437	DRR169825
Cerasus_1-23	CTCTCTAC-TATCCTCT	2543586	1814378	0.7133	1987552	0.7814	1756763	0.6907	2313059	0.9094	DRA008097	DRX160438	DRR169826
Cerasus_1-24	CAGAGAGG-TATCCTCT	2120809	1533051	0.7229	1666307	0.7857	1495378	0.7051	1938352	0.9139	DRA008097	DRX160439	DRR169827
Cerasus_1-25	TAAGGCGA-AGAGTAGA	2049968	1408112	0.6869	1616040	0.7883	1385398	0.6758	1863966	0.9093	DRA008097	DRX160440	DRR169828
Cerasus_1-26	CGTACTAG-AGAGTAGA	1558104	1077853	0.6918	1235197	0.7928	1099351	0.7056	1432384	0.9193	DRA008097	DRX160441	DRR169829
Cerasus_1-27	AGGCAGAA-AGAGTAGA	1087876	765339	0.7035	853693	0.7847	724245	0.6657	978891	0.8998	DRA008097	DRX160442	DRR169830
Cerasus_1-28	TCCTGAGC-AGAGTAGA	2689437	1961975	0.7295	2087024	0.776	1865943	0.6938	2443291	0.9085	DRA008097	DRX160443	DRR169831
Cerasus_1-29	GGACTCCT-AGAGTAGA	2095588	1488386	0.7102	1651443	0.7881	1476079	0.7044	1896751	0.9051	DRA008097	DRX160444	DRR169832
Cerasus_1-30	TAGGCATG-AGAGTAGA	2065623	1393790	0.6748	1649456	0.7985	1417357	0.6862	1850795	0.896	DRA008097	DRX160445	DRR169833
Cerasus_1-31	CTCTCTAC-AGAGTAGA	2083946	1558866	0.748	1608499	0.7719	1453504	0.6975	1946291	0.9339	DRA008097	DRX160446	DRR169834
Cerasus_1-32	CAGAGAGG-AGAGTAGA	2394316	1772737	0.7404	1845425	0.7708	1669122	0.6971	2225223	0.9294	DRA008097	DRX160447	DRR169835
Cerasus_1-33	TAAGGCGA-GTAAGGAG	1690432	1210758	0.7162	1323127	0.7827	1171901	0.6933	1549380	0.9165	DRA008097	DRX160448	DRR169836
Cerasus_1-34	CGTACTAG-GTAAGGAG	1842941	1296429	0.7035	1443624	0.7833	1265637	0.6867	1666306	0.9041	DRA008097	DRX160449	DRR169837
Cerasus_1-35	AGGCAGAA-GTAAGGAG	1792513	1256007	0.7007	1416976	0.7905	1242767	0.6933	1640901	0.9154	DRA008097	DRX160450	DRR169838
Cerasus_1-36	TCCTGAGC-GTAAGGAG	2675282	1859297	0.695	2066305	0.7724	1816913	0.6791	2385870	0.8918	DRA008097	DRX160451	DRR169839
Cerasus_1-37	GGACTCCT-GTAAGGAG	1705505	1217602	0.7139	1342285	0.787	1179920	0.6918	1562561	0.9162	DRA008097	DRX160452	DRR169840
Cerasus_1-38	TAGGCATG-GTAAGGAG	1630008	1182848	0.7257	1278233	0.7842	1140216	0.6995	1491648	0.9151	DRA008097	DRX160453	DRR169841
Cerasus_1-39	CTCTCTAC-GTAAGGAG	2228798	1540247	0.6911	1750410	0.7854	1493698	0.6702	2010799	0.9022	DRA008097	DRX160454	DRR169842
Cerasus_1-40	CAGAGAGG-GTAAGGAG	809107	561642	0.6942	647206	0.7999	562851	0.6956	738915	0.9132	DRA008097	DRX160455	DRR169843
Cerasus_1-41	TAAGGCGA-ACTGCATA	2410168	1793534	0.7442	1864799	0.7737	1684692	0.699	2248886	0.933	DRA008097	DRX160456	DRR169844
Cerasus_1-42	CGTACTAG-ACTGCATA	2057125	1446804	0.7033	1620875	0.7879	1435914	0.698	1877983	0.9129	DRA008097	DRX160457	DRR169845
Cerasus_1-43	AGGCAGAA-ACTGCATA	1415541	1056571	0.7464	1088430	0.7689	984372	0.6954	1305744	0.9224	DRA008097	DRX160458	DRR169846
Cerasus_1-44	TCCTGAGC-ACTGCATA	1958575	1456208	0.7435	1520200	0.7762	1377275	0.7032	1818022	0.9282	DRA008097	DRX160459	DRR169847
Cerasus_1-45	GGACTCCT-ACTGCATA	3035574	2167780	0.7141	2348670	0.7737	2071311	0.6823	2793032	0.9201	DRA008097	DRX160460	DRR169848
Cerasus_1-46	TAGGCATG-ACTGCATA	2028545	1504568	0.7417	1587564	0.7826	1446827	0.7132	1880324	0.9269	DRA008097	DRX160461	DRR169849
Cerasus_1-47	CTCTCTAC-ACTGCATA	2579312	1793098	0.6952	2011835	0.78	1771584	0.6868	2358857	0.9145	DRA008097	DRX160462	DRR169850
Cerasus_1-48	CAGAGAGG-ACTGCATA	1524624	1108792	0.7273	1187450	0.7788	1080466	0.7087	1402430	0.9199	DRA008097	DRX160463	DRR169851
Cerasus_1-49	TAAGGCGA-AAGGAGTA	1572750	1131356	0.7193	1230537	0.7824	1074038	0.6829	1427903	0.9079	DRA008097	DRX160464	DRR169852
Cerasus_1-50	CGTACTAG-AAGGAGTA	1730926	1234284	0.7131	1362921	0.7874	1197650	0.6919	1567511	0.9056	DRA008097	DRX160465	DRR169853
Cerasus_1-51	AGGCAGAA-AAGGAGTA	737756	547215	0.7417	578255	0.7838	511747	0.6937	679795	0.9214	DRA008097	DRX160466	DRR169854
Cerasus_1-52	TCCTGAGC-AAGGAGTA	950229	682936	0.7187	748063	0.7872	657819	0.6923	858903	0.9039	DRA008097	DRX160467	DRR169855
Cerasus_1-53	GGACTCCT-AAGGAGTA	1384413	1013960	0.7324	1079331	0.7796	952995	0.6884	1276888	0.9223	DRA008097	DRX160468	DRR169856
Cerasus_1-54	TAGGCATG-AAGGAGTA	1992355	1430907	0.7182	1560487	0.7832	1376525	0.6909	1809516	0.9082	DRA008097	DRX160469	DRR169857
Cerasus_1-55	CTCTCTAC-AAGGAGTA	1667958	1206833	0.7235	1296744	0.7774	1144570	0.6862	1518786	0.9106	DRA008097	DRX160470	DRR169858
Cerasus_1-56	CAGAGAGG-AAGGAGTA	939428	681881	0.7258	733420	0.7807	641578	0.6829	852334	0.9073	DRA008097	DRX160471	DRR169859
Cerasus_1-57	TAAGGCGA-CTAAGCCT	1786717	1202082	0.6728	1398179	0.7825	1231545	0.6893	1592693	0.8914	DRA008097	DRX160472	DRR169860
Cerasus_1-58	CGTACTAG-CTAAGCCT	2126566	1480462	0.6962	1643655	0.7729	1435484	0.675	1880455	0.8843	DRA008097	DRX160473	DRR169861
Cerasus_1-59	AGGCAGAA-CTAAGCCT	1610766	1238248	0.7687	1257416	0.7806	1141803	0.7089	1465222	0.9096	DRA008097	DRX160474	DRR169862
Cerasus_1-60	TCCTGAGC-CTAAGCCT	2484991	1074993	0.4326	1211826	0.4877	1035797	0.4168	1382130	0.5562	DRA008097	DRX160475	DRR169863
Cerasus_1-61	GGACTCCT-CTAAGCCT	2436692	1211463	0.4972	1296316	0.532	1135886	0.4662	1437425	0.5899	DRA008097	DRX160476	DRR169864
Cerasus_1-62	TAGGCATG-CTAAGCCT	869987	639601	0.7352	684165	0.7864	604046	0.6943	800307	0.9199	DRA008097	DRX160477	DRR169865
Cerasus_1-63	CTCTCTAC-CTAAGCCT	2232628	1516376	0.6792	1750509	0.7841	1530540	0.6855	2002561	0.8969	DRA008097	DRX160478	DRR169866
Cerasus_1-64	CAGAGAGG-CTAAGCCT	1786742	1365505	0.7642	1393949	0.7802	1250382	0.6998	1569585	0.8785	DRA008097	DRX160479	DRR169867
Cerasus_1-65	TAAGGCGA-ACGCTCGA	1131729	782479	0.6914	877322	0.7752	752317	0.6648	1038891	0.918	DRA008097	DRX160480	DRR169868
Cerasus_1-66	CGTACTAG-ACGCTCGA	1631014	1164602	0.714	1268015	0.7774	1084141	0.6647	1492064	0.9148	DRA008097	DRX160481	DRR169869
Cerasus_1-67	AGGCAGAA-ACGCTCGA	1951721	1297814	0.665	1522210	0.7799	1294446	0.6632	1751758	0.8975	DRA008097	DRX160482	DRR169870
Cerasus_1-68	TCCTGAGC-ACGCTCGA	1527007	1083813	0.7098	1202693	0.7876	1050079	0.6877	1379519	0.9034	DRA008097	DRX160483	DRR169871
Cerasus_1-69	GGACTCCT-ACGCTCGA	1919793	1348981	0.7027	1504895	0.7839	1285171	0.6694	1748773	0.9109	DRA008097	DRX160484	DRR169872
Cerasus_1-70	TAGGCATG-ACGCTCGA	2281279	1613249	0.7072	1798609	0.7884	1588774	0.6964	2077596	0.9107	DRA008097	DRX160485	DRR169873
Cerasus_1-71	CTCTCTAC-ACGCTCGA	1765144	1262168	0.7151	1353988	0.7671	1183158	0.6703	1588068	0.8996	DRA008097	DRX160486	DRR169874
Cerasus_1-72	CAGAGAGG-ACGCTCGA	2088703	1463378	0.7006	1619153	0.7752	1399686	0.6701	1914647	0.9167	DRA008097	DRX160487	DRR169875
Cerasus_1-73	TAAGGCGA-AGACGCAC	1999560	1517384	0.7589	1546092	0.7732	1384554	0.6924	1846331	0.9233	DRA008097	DRX160488	DRR169876
Cerasus_1-74	CGTACTAG-AGACGCAC	1907567	1306476	0.6849	1499779	0.7862	1284314	0.6733	1717178	0.9002	DRA008097	DRX160489	DRR169877
Cerasus_1-75	AGGCAGAA-AGACGCAC	1993873	1352631	0.6784	1552202	0.7785	1338079	0.6711	1806024	0.9058	DRA008097	DRX160490	DRR169878
Cerasus_1-76	TCCTGAGC-AGACGCAC	1727295	1229696	0.7119	1346512	0.7795	1149646	0.6656	1552236	0.8987	DRA008097	DRX160491	DRR169879
Cerasus_1-77	GGACTCCT-AGACGCAC	2622106	1872328	0.7141	2028619	0.7737	1773976	0.6765	2383391	0.9089	DRA008097	DRX160492	DRR169880
Cerasus_1-78	TAGGCATG-AGACGCAC	2877571	1929384	0.6705	2260945	0.7857	1933535	0.6719	2614708	0.9086	DRA008097	DRX160493	DRR169881
Cerasus_1-79	CTCTCTAC-AGACGCAC	2279137	1582226	0.6942	1786368	0.7838	1541406	0.6763	2047388	0.8983	DRA008097	DRX160494	DRR169882
Cerasus_1-80	CAGAGAGG-AGACGCAC	1695551	1121322	0.6613	1345948	0.7938	1149020	0.6777	1549149	0.9137	DRA008097	DRX160495	DRR169883
Cerasus_1-81	TAAGGCGA-AGCACTGT	1537680	1026040	0.6673	1198987	0.7797	1031486	0.6708	1376409	0.8951	DRA008097	DRX160496	DRR169884
Cerasus_2-01	TAAGGCGA-TAAGTTCC	2257167	1584279	0.7019	1741856	0.7717	1551456	0.6873	2035691	0.9019	DRA008097	DRX160497	DRR169885
Cerasus_2-02	CGTACTAG-TAAGTTCC	1349204	981278	0.7273	1051431	0.7793	916026	0.6789	1221136	0.9051	DRA008097	DRX160498	DRR169886
Cerasus_2-03	AGGCAGAA-TAAGTTCC	960488	681784	0.7098	769341	0.801	697719	0.7264	887478	0.924	DRA008097	DRX160499	DRR169887
Cerasus_2-04	TCCTGAGC-TAAGTTCC	128257	100440	0.7831	98237	0.7659	89983	0.7016	117584	0.9168	DRA008097	DRX160500	DRR169888
Cerasus_2-05	GGACTCCT-TAAGTTCC	1796684	1267288	0.7053	1411285	0.7855	1253921	0.6979	1629892	0.9071	DRA008097	DRX160501	DRR169889
Cerasus_2-06	TAGGCATG-TAAGTTCC	1054233	745010	0.7067	836707	0.7937	736155	0.6983	962712	0.9132	DRA008097	DRX160502	DRR169890
Cerasus_2-07	CTCTCTAC-TAAGTTCC	2523017	1805178	0.7155	1957164	0.7757	1739357	0.6894	2277642	0.9027	DRA008097	DRX160503	DRR169891
Cerasus_2-08	CAGAGAGG-TAAGTTCC	2316389	1616219	0.6977	1817959	0.7848	1627811	0.7027	2103649	0.9081	DRA008097	DRX160504	DRR169892
Cerasus_2-09	TAAGGCGA-TAGACCTA	1816208	1198170	0.6597	1451979	0.7995	1283726	0.7068	1646013	0.9063	DRA008097	DRX160505	DRR169893
Cerasus_2-10	CGTACTAG-TAGACCTA	1824708	1304995	0.7152	1433579	0.7856	1269667	0.6958	1670331	0.9154	DRA008097	DRX160506	DRR169894
Cerasus_2-11	AGGCAGAA-TAGACCTA	2823455	2009924	0.7119	2184116	0.7736	1918145	0.6794	2572150	0.911	DRA008097	DRX160507	DRR169895
Cerasus_2-12	TCCTGAGC-TAGACCTA	2308014	1740063	0.7539	1803974	0.7816	1623911	0.7036	2124776	0.9206	DRA008097	DRX160508	DRR169896
Cerasus_2-13	GGACTCCT-TAGACCTA	2038247	1419909	0.6966	1628192	0.7988	1436799	0.7049	1853042	0.9091	DRA008097	DRX160509	DRR169897
Cerasus_2-14	TAGGCATG-TAGACCTA	1474666	1031821	0.6997	1170699	0.7939	1019608	0.6914	1346783	0.9133	DRA008097	DRX160510	DRR169898
Cerasus_2-15	CTCTCTAC-TAGACCTA	2366131	1649766	0.6972	1859692	0.786	1649662	0.6972	2151349	0.9092	DRA008097	DRX160511	DRR169899
Cerasus_2-16	CAGAGAGG-TAGACCTA	772656	562747	0.7283	610182	0.7897	544038	0.7041	712155	0.9217	DRA008097	DRX160512	DRR169900
Cerasus_2-17	TAAGGCGA-TATAGCCT	967975	683483	0.7061	762936	0.7882	692884	0.7158	890049	0.9195	DRA008097	DRX160513	DRR169901
Cerasus_2-18	CGTACTAG-TATAGCCT	1551349	1086271	0.7002	1209361	0.7796	1041290	0.6712	1391854	0.8972	DRA008097	DRX160514	DRR169902
Cerasus_2-19	AGGCAGAA-TATAGCCT	1592591	1122509	0.7048	1259264	0.7907	1110655	0.6974	1460279	0.9169	DRA008097	DRX160515	DRR169903
Cerasus_2-20	TCCTGAGC-TATAGCCT	1797683	1261352	0.7017	1418214	0.7889	1260941	0.7014	1640272	0.9124	DRA008097	DRX160516	DRR169904
Cerasus_2-21	GGACTCCT-TATAGCCT	1904749	1318499	0.6922	1507199	0.7913	1323353	0.6948	1727237	0.9068	DRA008097	DRX160517	DRR169905
Cerasus_2-22	TAGGCATG-TATAGCCT	374270	258692	0.6912	290212	0.7754	253423	0.6771	342107	0.9141	DRA008097	DRX160518	DRR169906
Cerasus_2-23	CTCTCTAC-TATAGCCT	2455009	1733730	0.7062	1929620	0.786	1690236	0.6885	2224874	0.9062	DRA008097	DRX160519	DRR169907
Cerasus_2-24	CAGAGAGG-TATAGCCT	3013836	2066801	0.6858	2353167	0.7808	2104052	0.6981	2723010	0.9035	DRA008097	DRX160520	DRR169908
Cerasus_2-25	TAAGGCGA-ATAGAGGC	1612903	1119519	0.6941	1275518	0.7908	1146473	0.7108	1464972	0.9083	DRA008097	DRX160521	DRR169909
Cerasus_2-26	CGTACTAG-ATAGAGGC	1306031	908598	0.6957	987157	0.7558	856868	0.6561	1144836	0.8766	DRA008097	DRX160522	DRR169910
Cerasus_2-27	AGGCAGAA-ATAGAGGC	1802452	1352552	0.7504	1410824	0.7827	1271610	0.7055	1645029	0.9127	DRA008097	DRX160523	DRR169911
Cerasus_2-28	TCCTGAGC-ATAGAGGC	2130190	1603456	0.7527	1663300	0.7808	1493456	0.7011	1957571	0.9189	DRA008097	DRX160524	DRR169912
Cerasus_2-29	GGACTCCT-ATAGAGGC	2978304	2130153	0.7152	2339209	0.7854	2105690	0.707	2724954	0.9149	DRA008097	DRX160525	DRR169913
Cerasus_2-30	TAGGCATG-ATAGAGGC	1935806	1342317	0.6934	1537294	0.7941	1353074	0.699	1766173	0.9124	DRA008097	DRX160526	DRR169914
Cerasus_2-31	CTCTCTAC-ATAGAGGC	2997748	2191555	0.7311	2541760	0.8479	2200851	0.7342	2643009	0.8817	DRA008097	DRX160527	DRR169915
Cerasus_2-32	CAGAGAGG-ATAGAGGC	2215864	1617878	0.7301	1697776	0.7662	1524594	0.688	1998612	0.902	DRA008097	DRX160528	DRR169916
Cerasus_2-33	GCTACGCT-TAGATCGC	808310	595361	0.7366	634772	0.7853	563317	0.6969	744621	0.9212	DRA008097	DRX160529	DRR169917
Cerasus_2-34	CGAGGCTG-TAGATCGC	2109982	1502399	0.712	1600196	0.7584	1404403	0.6656	1888282	0.8949	DRA008097	DRX160530	DRR169918
Cerasus_2-35	AAGAGGCA-TAGATCGC	1975551	1373520	0.6953	1563932	0.7916	1381485	0.6993	1810129	0.9162	DRA008097	DRX160531	DRR169919
Cerasus_2-36	GTAGAGGA-TAGATCGC	2940466	2079837	0.7073	2300230	0.7823	2035479	0.6922	2691526	0.9153	DRA008097	DRX160532	DRR169920
Cerasus_2-37	CGCGATAT-TAGATCGC	1588489	1148799	0.7232	1248206	0.7858	1114949	0.7019	1447845	0.9115	DRA008097	DRX160533	DRR169921
Cerasus_2-38	CACGCGAG-TAGATCGC	1590405	1131267	0.7113	1192855	0.75	1069323	0.6724	1393033	0.8759	DRA008097	DRX160534	DRR169922
Cerasus_2-39	ACGTATCA-TAGATCGC	1952284	1391347	0.7127	1523548	0.7804	1337582	0.6851	1754937	0.8989	DRA008097	DRX160535	DRR169923
Cerasus_2-40	CTACTATG-TAGATCGC	1997338	1436153	0.719	1552006	0.777	1365003	0.6834	1805775	0.9041	DRA008097	DRX160536	DRR169924
Cerasus_2-41	GCTACGCT-CTCTCTAT	2503886	1810975	0.7233	1953082	0.78	1750457	0.6991	2290013	0.9146	DRA008097	DRX160537	DRR169925
Cerasus_2-42	CGAGGCTG-CTCTCTAT	1347081	985568	0.7316	1056018	0.7839	941021	0.6986	1239072	0.9198	DRA008097	DRX160538	DRR169926
Cerasus_2-43	AAGAGGCA-CTCTCTAT	1332802	970921	0.7285	1049920	0.7878	936538	0.7027	1225903	0.9198	DRA008097	DRX160539	DRR169927
Cerasus_2-44	GTAGAGGA-CTCTCTAT	1996911	1405731	0.704	1571352	0.7869	1384225	0.6932	1820271	0.9115	DRA008097	DRX160540	DRR169928
Cerasus_2-45	CGCGATAT-CTCTCTAT	2086740	1500988	0.7193	1633427	0.7828	1458992	0.6992	1908836	0.9147	DRA008097	DRX160541	DRR169929
Cerasus_2-46	CACGCGAG-CTCTCTAT	2700228	2002347	0.7415	2051183	0.7596	1886256	0.6986	2429710	0.8998	DRA008097	DRX160542	DRR169930
Cerasus_2-47	ACGTATCA-CTCTCTAT	2105328	1517190	0.7206	1631544	0.775	1466513	0.6966	1891086	0.8982	DRA008097	DRX160543	DRR169931
Cerasus_2-48	CTACTATG-CTCTCTAT	2250101	1594513	0.7086	1790432	0.7957	1571917	0.6986	2042612	0.9078	DRA008097	DRX160544	DRR169932
Cerasus_2-49	GCTACGCT-TATCCTCT	2917717	2185927	0.7492	2331039	0.7989	2100764	0.72	2626722	0.9003	DRA008097	DRX160545	DRR169933
Cerasus_2-50	CGAGGCTG-TATCCTCT	2088432	1605314	0.7687	1613366	0.7725	1467390	0.7026	1920230	0.9194	DRA008097	DRX160546	DRR169934
Cerasus_2-51	AAGAGGCA-TATCCTCT	2665143	1970525	0.7394	2064842	0.7748	1872697	0.7027	2443153	0.9167	DRA008097	DRX160547	DRR169935
Cerasus_2-52	GTAGAGGA-TATCCTCT	3087251	2408838	0.7803	2417273	0.783	2213047	0.7168	2850970	0.9235	DRA008097	DRX160548	DRR169936
Cerasus_2-53	CGCGATAT-TATCCTCT	2284942	1708493	0.7477	1789053	0.783	1614152	0.7064	2104700	0.9212	DRA008097	DRX160549	DRR169937
Cerasus_2-54	CACGCGAG-TATCCTCT	1670441	1239736	0.7422	1311761	0.7853	1172838	0.7021	1536990	0.9201	DRA008097	DRX160550	DRR169938
Cerasus_2-55	ACGTATCA-TATCCTCT	3043650	2105164	0.6917	2371861	0.7793	2083047	0.6844	2743757	0.9015	DRA008097	DRX160551	DRR169939
Cerasus_2-56	CTACTATG-TATCCTCT	2276645	1723413	0.757	1768694	0.7769	1599790	0.7027	2087312	0.9168	DRA008097	DRX160552	DRR169940
Cerasus_2-57	GCTACGCT-AGAGTAGA	1761223	1156180	0.6565	1397382	0.7934	1229800	0.6983	1586458	0.9008	DRA008097	DRX160553	DRR169941
Cerasus_2-58	CGAGGCTG-AGAGTAGA	1777786	1049114	0.5901	1149628	0.6467	1082524	0.6089	1217851	0.685	DRA008097	DRX160554	DRR169942

## Sheet: TableS3
Supplementary Table S3 Number of whole genome shotgun reads for 'Somei-Yoshino'
Sequencer	Library type	Insert size (bp)	Number of reads	N50 length of reads (bases)	Data amount (Gb)	Genome coverage (X)	DRA Submission	DRA Experiment	DRA Run
Illumina MiSeq	Paired-end	500	47577222	301	14.3	20.7	DRA008094	DRX160387	DRR169775
Illumina HiSeqX	Paired-end	500	877226724	151	132.5	192	DRA008094	DRX160388	DRR169776
Illumina NextSeq500	Mate-pair	2000	162314666	151	24.5	35.5	DRA008094	DRX160389	DRR169777
Illumina NextSeq500	Mate-pair	5000	142882144	151	21.6	31.3	DRA008094	DRX160390	DRR169778
Illumina NextSeq500	Mate-pair	8000	152235824	151	23	33.3	DRA008094	DRX160391	DRR169779
PacBio Sequel	SMRTbell	-	3538047	17215	37.3	54	DRA008094	DRX160392 - DRX160405	DRR169780 - DRR169793

## Sheet: TableS4
Supplementary Table S4 Assembly statistics for the 'Somei-Yoshino' genome
	CYE_r1.0	CYE_r2.0	CYE_r3.0
			Total	CYE_r3.0spachiana	CYE_r3.0speciosa
Sequencing method	Illumina	PacBio	PacBio	PacBio	PacBio
Assembler	SOAPdenovo2	FLACON-Unzip	TrioCanu + FALCON-Unzip
Number of sequences	1253992	3226	4552	2281	2271
Total length (bases)	686898769	605363954	690105700	350135227	339970473
Sequence N50 (bases)	142524	2368187	1020209	1229013	843648
Longest sequence (bases)	1621502	13911145	11102098	11102098	6718036
Gap length (bases)	63598989	0	0	0	0
GC (%)	38.4	37.8	37.9	37.8	38.1
BUSCOs
Complete	0.623	0.97	0.968	0.909	0.889
Complete and single-copy	0.34	0.091	0.106	0.693	0.721
Complete and duplicated	0.283	0.879	0.862	0.216	0.168
Fragmented	0.09	0.006	0.006	0.01	0.017
Missing	0.287	0.024	0.026	0.081	0.094

## Sheet: TableS5
Supplementary Table S5 Sequence reads in the ddRAD-Seq analysis for the F1 mapping population
Line name	Barcode index	Number of high-quality reads	CYE_r3.0spachiana		CYE_r3.0speciosa		DRA accession numbers
			Number of mapped reads	Mapping rate	Number of mapped reads	Mapping rate	Submission	Experiment	Run
Somei-Yoshino	CACGCGAG-CTCTCTAT	1162366	1011158	0.8699	990338	0.852	DRA008099	DRX160556	DRR169944
Yama-Zakura	ACGTATCA-CTCTCTAT	2658075	2208539	0.8309	2249295	0.8462	DRA008099	DRX160557	DRR169945
YSF1_001	TAAGGCGA-TAGATCGC	887057	703809	0.7934	716978	0.8083	DRA008099	DRX160558	DRR169946
YSF1_002	CGTACTAG-TAGATCGC	320781	261219	0.8143	266177	0.8298	DRA008099	DRX160559	DRR169947
YSF1_003	AGGCAGAA-TAGATCGC	403514	323481	0.8017	327299	0.8111	DRA008099	DRX160560	DRR169948
YSF1_004	TCCTGAGC-TAGATCGC	221882	182366	0.8219	182465	0.8224	DRA008099	DRX160561	DRR169949
YSF1_005	GGACTCCT-TAGATCGC	187659	152098	0.8105	153170	0.8162	DRA008099	DRX160562	DRR169950
YSF1_006	TAGGCATG-TAGATCGC	76751	58171	0.7579	58969	0.7683	DRA008099	DRX160563	DRR169951
YSF1_007	CTCTCTAC-TAGATCGC	245996	197822	0.8042	199439	0.8107	DRA008099	DRX160564	DRR169952
YSF1_008	CAGAGAGG-TAGATCGC	359777	264274	0.7345	267221	0.7427	DRA008099	DRX160565	DRR169953
YSF1_009	TAAGGCGA-CTCTCTAT	463950	123438	0.2661	126270	0.2722	DRA008099	DRX160566	DRR169954
YSF1_010	CGTACTAG-CTCTCTAT	1876245	1508790	0.8042	1521374	0.8109	DRA008099	DRX160567	DRR169955
YSF1_011	AGGCAGAA-CTCTCTAT	483296	392886	0.8129	393983	0.8152	DRA008099	DRX160568	DRR169956
YSF1_012	TCCTGAGC-CTCTCTAT	4950425	4023145	0.8127	4087473	0.8257	DRA008099	DRX160569	DRR169957
YSF1_013	GGACTCCT-CTCTCTAT	833153	689566	0.8277	689138	0.8271	DRA008099	DRX160570	DRR169958
YSF1_014	TAGGCATG-CTCTCTAT	3182678	2518676	0.7914	2554581	0.8027	DRA008099	DRX160571	DRR169959
YSF1_015	CTCTCTAC-CTCTCTAT	298212	235573	0.79	240915	0.8079	DRA008099	DRX160572	DRR169960
YSF1_016	CAGAGAGG-CTCTCTAT	412539	334291	0.8103	334267	0.8103	DRA008099	DRX160573	DRR169961
YSF1_017	TAAGGCGA-TATCCTCT	384764	312897	0.8132	317828	0.826	DRA008099	DRX160574	DRR169962
YSF1_018	CGTACTAG-TATCCTCT	358922	285769	0.7962	288421	0.8036	DRA008099	DRX160575	DRR169963
YSF1_019	AGGCAGAA-TATCCTCT	495163	404744	0.8174	405984	0.8199	DRA008099	DRX160576	DRR169964
YSF1_020	TCCTGAGC-TATCCTCT	44764	36437	0.814	36542	0.8163	DRA008099	DRX160577	DRR169965
YSF1_021	GGACTCCT-TATCCTCT	679828	556668	0.8188	563811	0.8293	DRA008099	DRX160578	DRR169966
YSF1_022	TAGGCATG-TATCCTCT	1831385	1471462	0.8035	1491209	0.8143	DRA008099	DRX160579	DRR169967
YSF1_023	CTCTCTAC-TATCCTCT	366469	298054	0.8133	300930	0.8212	DRA008099	DRX160580	DRR169968
YSF1_024	CAGAGAGG-TATCCTCT	287830	235489	0.8182	240367	0.8351	DRA008099	DRX160581	DRR169969
YSF1_025	TAAGGCGA-AGAGTAGA	575629	470841	0.818	468771	0.8144	DRA008099	DRX160582	DRR169970
YSF1_026	CGTACTAG-AGAGTAGA	800483	646224	0.8073	642391	0.8025	DRA008099	DRX160583	DRR169971
YSF1_027	AGGCAGAA-AGAGTAGA	977436	785933	0.8041	788313	0.8065	DRA008099	DRX160584	DRR169972
YSF1_028	TCCTGAGC-AGAGTAGA	903191	729016	0.8072	738202	0.8173	DRA008099	DRX160585	DRR169973
YSF1_029	GGACTCCT-AGAGTAGA	3435943	2710485	0.7889	2778151	0.8086	DRA008099	DRX160586	DRR169974
YSF1_030	TAGGCATG-AGAGTAGA	316748	248772	0.7854	253947	0.8017	DRA008099	DRX160587	DRR169975
YSF1_031	CTCTCTAC-AGAGTAGA	52100	42012	0.8064	42326	0.8124	DRA008099	DRX160588	DRR169976
YSF1_032	CAGAGAGG-AGAGTAGA	392357	321550	0.8195	322755	0.8226	DRA008099	DRX160589	DRR169977
YSF1_033	TAAGGCGA-GTAAGGAG	1563895	1238727	0.7921	1260092	0.8057	DRA008099	DRX160590	DRR169978
YSF1_034	CGTACTAG-GTAAGGAG	2391282	1927442	0.806	1946879	0.8142	DRA008099	DRX160591	DRR169979
YSF1_035	AGGCAGAA-GTAAGGAG	667949	541728	0.811	547668	0.8199	DRA008099	DRX160592	DRR169980
YSF1_036	TCCTGAGC-GTAAGGAG	1161508	944646	0.8133	951846	0.8195	DRA008099	DRX160593	DRR169981
YSF1_037	GGACTCCT-GTAAGGAG	1290075	1032274	0.8002	1038503	0.805	DRA008099	DRX160594	DRR169982
YSF1_038	TAGGCATG-GTAAGGAG	2039299	1635861	0.8022	1645640	0.807	DRA008099	DRX160595	DRR169983
YSF1_039	CTCTCTAC-GTAAGGAG	3818542	2967767	0.7772	3002895	0.7864	DRA008099	DRX160596	DRR169984
YSF1_040	CAGAGAGG-GTAAGGAG	1098881	872301	0.7938	885336	0.8057	DRA008099	DRX160597	DRR169985
YSF1_041	TAAGGCGA-ACTGCATA	1429535	1150743	0.805	1165463	0.8153	DRA008099	DRX160598	DRR169986
YSF1_042	CGTACTAG-ACTGCATA	2286689	1818215	0.7951	1859029	0.813	DRA008099	DRX160599	DRR169987
YSF1_043	AGGCAGAA-ACTGCATA	2065267	1674564	0.8108	1689340	0.818	DRA008099	DRX160600	DRR169988
YSF1_044	TCCTGAGC-ACTGCATA	714481	583987	0.8174	588887	0.8242	DRA008099	DRX160601	DRR169989
YSF1_045	GGACTCCT-ACTGCATA	1835339	1475359	0.8039	1488883	0.8112	DRA008099	DRX160602	DRR169990
YSF1_046	TAGGCATG-ACTGCATA	1328403	1068613	0.8044	1082882	0.8152	DRA008099	DRX160603	DRR169991
YSF1_047	CTCTCTAC-ACTGCATA	2484434	2004951	0.807	2012582	0.8101	DRA008099	DRX160604	DRR169992
YSF1_048	CAGAGAGG-ACTGCATA	1226854	997212	0.8128	1008444	0.822	DRA008099	DRX160605	DRR169993
YSF1_049	TAAGGCGA-AAGGAGTA	1353172	1088990	0.8048	1104761	0.8164	DRA008099	DRX160606	DRR169994
YSF1_050	CGTACTAG-AAGGAGTA	3064731	2448018	0.7988	2468136	0.8053	DRA008099	DRX160607	DRR169995
YSF1_051	AGGCAGAA-AAGGAGTA	1603138	1286688	0.8026	1306200	0.8148	DRA008099	DRX160608	DRR169996
YSF1_052	TCCTGAGC-AAGGAGTA	2613588	2086830	0.7985	2127398	0.814	DRA008099	DRX160609	DRR169997
YSF1_053	GGACTCCT-AAGGAGTA	333942	270332	0.8095	272435	0.8158	DRA008099	DRX160610	DRR169998
YSF1_054	TAGGCATG-AAGGAGTA	1641832	1309034	0.7973	1323116	0.8059	DRA008099	DRX160611	DRR169999
YSF1_055	CTCTCTAC-AAGGAGTA	6622724	4977201	0.7515	5113425	0.7721	DRA008099	DRX160612	DRR170000
YSF1_056	CAGAGAGG-AAGGAGTA	2367526	1891372	0.7989	1911004	0.8072	DRA008099	DRX160613	DRR170001
YSF1_057	TAAGGCGA-CTAAGCCT	1477174	1188869	0.8048	1196440	0.81	DRA008099	DRX160614	DRR170002
YSF1_058	CGTACTAG-CTAAGCCT	1394638	1129033	0.8096	1126239	0.8075	DRA008099	DRX160615	DRR170003
YSF1_059	AGGCAGAA-CTAAGCCT	1726359	1377488	0.7979	1395298	0.8082	DRA008099	DRX160616	DRR170004
YSF1_060	TCCTGAGC-CTAAGCCT	2056917	1631471	0.7932	1652052	0.8032	DRA008099	DRX160617	DRR170005
YSF1_061	GGACTCCT-CTAAGCCT	1609201	1300272	0.808	1300340	0.8081	DRA008099	DRX160618	DRR170006
YSF1_062	TAGGCATG-CTAAGCCT	2358296	1845787	0.7827	1870543	0.7932	DRA008099	DRX160619	DRR170007
YSF1_063	CTCTCTAC-CTAAGCCT	772037	603992	0.7823	612455	0.7933	DRA008099	DRX160620	DRR170008
YSF1_064	CAGAGAGG-CTAAGCCT	2182652	1700684	0.7792	1721743	0.7888	DRA008099	DRX160621	DRR170009
YSF1_065	TAAGGCGA-ACGCTCGA	2071753	1661477	0.802	1669195	0.8057	DRA008099	DRX160622	DRR170010
YSF1_066	CGTACTAG-ACGCTCGA	1823107	1457465	0.7994	1473357	0.8082	DRA008099	DRX160623	DRR170011
YSF1_067	AGGCAGAA-ACGCTCGA	59701	44693	0.7486	45623	0.7642	DRA008099	DRX160624	DRR170012
YSF1_068	TCCTGAGC-ACGCTCGA	527237	425998	0.808	429453	0.8145	DRA008099	DRX160625	DRR170013
YSF1_069	GGACTCCT-ACGCTCGA	529981	419771	0.792	429753	0.8109	DRA008099	DRX160626	DRR170014
YSF1_070	TAGGCATG-ACGCTCGA	1661925	1334757	0.8031	1355730	0.8158	DRA008099	DRX160627	DRR170015
YSF1_071	CTCTCTAC-ACGCTCGA	1995700	1603426	0.8034	1632676	0.8181	DRA008099	DRX160628	DRR170016
YSF1_072	CAGAGAGG-ACGCTCGA	1827141	1466579	0.8027	1494027	0.8177	DRA008099	DRX160629	DRR170017
YSF1_073	TAAGGCGA-AGACGCAC	3523239	2775903	0.7879	2841792	0.8066	DRA008099	DRX160630	DRR170018
YSF1_074	CGTACTAG-AGACGCAC	2184082	1755370	0.8037	1778040	0.8141	DRA008099	DRX160631	DRR170019
YSF1_075	AGGCAGAA-AGACGCAC	2518210	2006397	0.7968	2038856	0.8096	DRA008099	DRX160632	DRR170020
YSF1_076	TCCTGAGC-AGACGCAC	2123967	1712447	0.8062	1715113	0.8075	DRA008099	DRX160633	DRR170021
YSF1_077	GGACTCCT-AGACGCAC	1886839	1535181	0.8136	1542468	0.8175	DRA008099	DRX160634	DRR170022
YSF1_078	TAGGCATG-AGACGCAC	1685383	1364683	0.8097	1377240	0.8172	DRA008099	DRX160635	DRR170023
YSF1_079	CTCTCTAC-AGACGCAC	794881	639009	0.8039	648498	0.8158	DRA008099	DRX160636	DRR170024
YSF1_080	CAGAGAGG-AGACGCAC	1722088	1392096	0.8084	1407622	0.8174	DRA008099	DRX160637	DRR170025
YSF1_081	TAAGGCGA-AGCACTGT	1927698	1540370	0.7991	1542797	0.8003	DRA008099	DRX160638	DRR170026
YSF1_082	CGTACTAG-AGCACTGT	1781050	1417417	0.7958	1438023	0.8074	DRA008099	DRX160639	DRR170027
YSF1_083	AGGCAGAA-AGCACTGT	2996546	2374273	0.7923	2390343	0.7977	DRA008099	DRX160640	DRR170028
YSF1_084	TCCTGAGC-AGCACTGT	1308456	1062123	0.8117	1073620	0.8205	DRA008099	DRX160641	DRR170029
YSF1_085	GGACTCCT-AGCACTGT	2561561	2060619	0.8044	2072718	0.8092	DRA008099	DRX160642	DRR170030
YSF1_086	TAGGCATG-AGCACTGT	739842	594334	0.8033	599321	0.8101	DRA008099	DRX160643	DRR170031
YSF1_087	CTCTCTAC-AGCACTGT	4024278	3039982	0.7554	3108535	0.7724	DRA008099	DRX160644	DRR170032
YSF1_088	CAGAGAGG-AGCACTGT	1662061	1322758	0.7959	1335276	0.8034	DRA008099	DRX160645	DRR170033
YSF1_089	TAAGGCGA-ATCAGACA	1814793	1431219	0.7886	1451621	0.7999	DRA008099	DRX160646	DRR170034
YSF1_090	CGTACTAG-ATCAGACA	2126057	1679788	0.7901	1712696	0.8056	DRA008099	DRX160647	DRR170035
YSF1_091	AGGCAGAA-ATCAGACA	3266674	2492438	0.763	2554748	0.7821	DRA008099	DRX160648	DRR170036
YSF1_092	TCCTGAGC-ATCAGACA	2977859	2398648	0.8055	2424655	0.8142	DRA008099	DRX160649	DRR170037
YSF1_093	GGACTCCT-ATCAGACA	182251	145033	0.7958	147021	0.8067	DRA008099	DRX160650	DRR170038
YSF1_094	TAGGCATG-ATCAGACA	3523057	2774149	0.7874	2824347	0.8017	DRA008099	DRX160651	DRR170039
YSF1_095	CTCTCTAC-ATCAGACA	2256330	1778744	0.7883	1808084	0.8013	DRA008099	DRX160652	DRR170040
YSF1_096	CAGAGAGG-ATCAGACA	4105706	3044677	0.7416	3124902	0.7611	DRA008099	DRX160653	DRR170041
YSF1_097	CCCAACCT-TAAGTTCC	1457964	1148027	0.7874	1181258	0.8102	DRA008099	DRX160654	DRR170042
YSF1_098	CACCACAC-TAAGTTCC	3646833	2839388	0.7786	2888856	0.7922	DRA008099	DRX160655	DRR170043
YSF1_099	GAAACCCA-TAAGTTCC	1537809	1234038	0.8025	1255554	0.8165	DRA008099	DRX160656	DRR170044
YSF1_100	TGTGACCA-TAAGTTCC	1755958	1377114	0.7843	1399558	0.797	DRA008099	DRX160657	DRR170045
YSF1_101	CCCAACCT-TAGACCTA	5147943	3806277	0.7394	3934061	0.7642	DRA008099	DRX160658	DRR170046
YSF1_102	CACCACAC-TAGACCTA	2710003	2134999	0.7878	2161189	0.7975	DRA008099	DRX160659	DRR170047
YSF1_103	GAAACCCA-TAGACCTA	1813951	1440964	0.7944	1448439	0.7985	DRA008099	DRX160660	DRR170048
YSF1_104	TGTGACCA-TAGACCTA	2479362	1932951	0.7796	1934047	0.7801	DRA008099	DRX160661	DRR170049
YSF1_105	TAAGGCGA-CGTCTAGT	4124814	3118078	0.7559	3173184	0.7693	DRA008099	DRX160662	DRR170050
YSF1_106	CGTACTAG-CGTCTAGT	3046284	2384463	0.7827	2434728	0.7992	DRA008099	DRX160663	DRR170051
YSF1_107	AGGCAGAA-CGTCTAGT	3566726	2792689	0.783	2859473	0.8017	DRA008099	DRX160664	DRR170052
YSF1_108	TCCTGAGC-CGTCTAGT	3912045	2990340	0.7644	3044305	0.7782	DRA008099	DRX160665	DRR170053
YSF1_109	GGACTCCT-CGTCTAGT	1175562	963222	0.8194	969835	0.825	DRA008099	DRX160666	DRR170054
YSF1_110	TAGGCATG-CGTCTAGT	1312649	1058079	0.8061	1073052	0.8175	DRA008099	DRX160667	DRR170055
YSF1_111	CTCTCTAC-CGTCTAGT	1371686	1101364	0.8029	1113353	0.8117	DRA008099	DRX160668	DRR170056
YSF1_112	CAGAGAGG-CGTCTAGT	2213341	1763848	0.7969	1790998	0.8092	DRA008099	DRX160669	DRR170057
YSF1_113	TAAGGCGA-TAGAGACG	1713184	1375960	0.8032	1390328	0.8115	DRA008099	DRX160670	DRR170058
YSF1_114	CGTACTAG-TAGAGACG	1743557	1389723	0.7971	1397255	0.8014	DRA008099	DRX160671	DRR170059
YSF1_115	AGGCAGAA-TAGAGACG	4286839	3270369	0.7629	3347202	0.7808	DRA008099	DRX160672	DRR170060
YSF1_116	TCCTGAGC-TAGAGACG	1486077	1189892	0.8007	1200524	0.8078	DRA008099	DRX160673	DRR170061
YSF1_117	GGACTCCT-TAGAGACG	862753	698018	0.8091	708018	0.8206	DRA008099	DRX160674	DRR170062
YSF1_118	TAGGCATG-TAGAGACG	3659893	2886059	0.7886	2924930	0.7992	DRA008099	DRX160675	DRR170063
YSF1_119	CTCTCTAC-TAGAGACG	1945979	1566838	0.8052	1556160	0.7997	DRA008099	DRX160676	DRR170064
YSF1_120	CAGAGAGG-TAGAGACG	4443409	3442832	0.7748	3527982	0.794	DRA008099	DRX160677	DRR170065
YSF1_121	TAAGGCGA-TCGTCGCT	3255354	2611596	0.8022	2613808	0.8029	DRA008099	DRX160678	DRR170066
YSF1_122	CGTACTAG-TCGTCGCT	2395311	1907212	0.7962	1909799	0.7973	DRA008099	DRX160679	DRR170067
YSF1_123	AGGCAGAA-TCGTCGCT	2117663	1713019	0.8089	1722945	0.8136	DRA008099	DRX160680	DRR170068
YSF1_124	TCCTGAGC-TCGTCGCT	1485466	1204879	0.8111	1202858	0.8098	DRA008099	DRX160681	DRR170069
YSF1_125	GGACTCCT-TCGTCGCT	2888581	2320813	0.8034	2313877	0.801	DRA008099	DRX160682	DRR170070
YSF1_126	TAGGCATG-TCGTCGCT	4200517	3282734	0.7815	3327409	0.7921	DRA008099	DRX160683	DRR170071
YSF1_127	CTCTCTAC-TCGTCGCT	2158515	1725007	0.7992	1741150	0.8066	DRA008099	DRX160684	DRR170072
YSF1_128	CAGAGAGG-TCGTCGCT	1424350	1161938	0.8158	1181869	0.8298	DRA008099	DRX160685	DRR170073
YSF1_129	TAAGGCGA-ACATACGC	1685558	1345508	0.7983	1360567	0.8072	DRA008099	DRX160686	DRR170074
YSF1_130	CGTACTAG-ACATACGC	2293577	1784345	0.778	1795133	0.7827	DRA008099	DRX160687	DRR170075
YSF1_131	AGGCAGAA-ACATACGC	3878801	2919114	0.7526	2991909	0.7713	DRA008099	DRX160688	DRR170076
YSF1_132	TCCTGAGC-ACATACGC	3709704	2890030	0.779	2935192	0.7912	DRA008099	DRX160689	DRR170077
YSF1_133	GGACTCCT-ACATACGC	1507206	1199891	0.7961	1217503	0.8078	DRA008099	DRX160690	DRR170078
YSF1_134	TAGGCATG-ACATACGC	1157538	928606	0.8022	941803	0.8136	DRA008099	DRX160691	DRR170079
YSF1_135	CTCTCTAC-ACATACGC	4162312	3261404	0.7836	3325659	0.799	DRA008099	DRX160692	DRR170080
YSF1_136	CAGAGAGG-ACATACGC	1652868	1326003	0.8022	1340478	0.811	DRA008099	DRX160693	DRR170081
YSF1_137	TAAGGCGA-CAGTAGAC	1572660	1258019	0.7999	1274992	0.8107	DRA008099	DRX160694	DRR170082
YSF1_138	CGTACTAG-CAGTAGAC	2635464	2112279	0.8015	2130736	0.8085	DRA008099	DRX160695	DRR170083
YSF1_139	AGGCAGAA-CAGTAGAC	1290594	1029963	0.7981	1043075	0.8082	DRA008099	DRX160696	DRR170084
YSF1_140	TCCTGAGC-CAGTAGAC	3395318	2616617	0.7707	2648137	0.7799	DRA008099	DRX160697	DRR170085
YSF1_141	GGACTCCT-CAGTAGAC	1784562	1419638	0.7955	1435904	0.8046	DRA008099	DRX160698	DRR170086
YSF1_142	TAGGCATG-CAGTAGAC	1030716	835974	0.8111	847771	0.8225	DRA008099	DRX160699	DRR170087
YSF1_143	CTCTCTAC-CAGTAGAC	1664560	1339106	0.8045	1350268	0.8112	DRA008099	DRX160700	DRR170088
YSF1_144	CAGAGAGG-CAGTAGAC	1507256	1212561	0.8045	1213580	0.8052	DRA008099	DRX160701	DRR170089
YSF1_145	TAAGGCGA-TGAACCTT	3629480	2869167	0.7905	2915770	0.8034	DRA008099	DRX160702	DRR170090
YSF1_146	CGTACTAG-TGAACCTT	3105100	2411704	0.7767	2486609	0.8008	DRA008099	DRX160703	DRR170091
YSF1_147	AGGCAGAA-TGAACCTT	2751710	2161349	0.7855	2206876	0.802	DRA008099	DRX160704	DRR170092
YSF1_148	TCCTGAGC-TGAACCTT	2907258	2308919	0.7942	2336067	0.8035	DRA008099	DRX160705	DRR170093
YSF1_149	GGACTCCT-TGAACCTT	2214807	1782020	0.8046	1783223	0.8051	DRA008099	DRX160706	DRR170094
YSF1_150	TAGGCATG-TGAACCTT	2539644	1999901	0.7875	2019355	0.7951	DRA008099	DRX160707	DRR170095
YSF1_151	CTCTCTAC-TGAACCTT	1245929	1005944	0.8074	1031839	0.8282	DRA008099	DRX160708	DRR170096
YSF1_152	CAGAGAGG-TGAACCTT	3345084	2653126	0.7931	2707989	0.8095	DRA008099	DRX160709	DRR170097
YSF1_153	TAAGGCGA-TGCTAAGT	2710768	2158571	0.7963	2175517	0.8025	DRA008099	DRX160710	DRR170098
YSF1_154	CGTACTAG-TGCTAAGT	2144647	1732904	0.808	1742747	0.8126	DRA008099	DRX160711	DRR170099
YSF1_155	AGGCAGAA-TGCTAAGT	2145617	1725674	0.8043	1731504	0.807	DRA008099	DRX160712	DRR170100
YSF1_156	TCCTGAGC-TGCTAAGT	4049999	3193333	0.7885	3266314	0.8065	DRA008099	DRX160713	DRR170101
YSF1_157	GGACTCCT-TGCTAAGT	3034018	2469007	0.8138	2486923	0.8197	DRA008099	DRX160714	DRR170102
YSF1_158	TAGGCATG-TGCTAAGT	1921215	1536130	0.7996	1556561	0.8102	DRA008099	DRX160715	DRR170103
YSF1_159	CTCTCTAC-TGCTAAGT	3436717	2605009	0.758	2680738	0.78	DRA008099	DRX160716	DRR170104
YSF1_160	CAGAGAGG-TGCTAAGT	4943727	3900381	0.789	3950178	0.799	DRA008099	DRX160717	DRR170105
YSF1_161	TAAGGCGA-TGTTCTCT	4638216	3622305	0.781	3660930	0.7893	DRA008099	DRX160718	DRR170106
YSF1_162	CGTACTAG-TGTTCTCT	3322522	2589692	0.7794	2599536	0.7824	DRA008099	DRX160719	DRR170107
YSF1_163	AGGCAGAA-TGTTCTCT	3320885	2621203	0.7893	2631842	0.7925	DRA008099	DRX160720	DRR170108
YSF1_164	TCCTGAGC-TGTTCTCT	4631089	3485444	0.7526	3569454	0.7708	DRA008099	DRX160721	DRR170109
YSF1_165	GGACTCCT-TGTTCTCT	2431946	1961204	0.8064	2001860	0.8232	DRA008099	DRX160722	DRR170110
YSF1_166	TAGGCATG-TGTTCTCT	2720243	2028066	0.7455	2063178	0.7585	DRA008099	DRX160723	DRR170111
YSF1_167	CTCTCTAC-TGTTCTCT	3167756	2403974	0.7589	2463139	0.7776	DRA008099	DRX160724	DRR170112
YSF1_168	CAGAGAGG-TGTTCTCT	3080441	2429608	0.7887	2456360	0.7974	DRA008099	DRX160725	DRR170113
YSF1_169	TAAGGCGA-TAAGACAC	5415475	4067071	0.751	4198894	0.7754	DRA008099	DRX160726	DRR170114
YSF1_170	CGTACTAG-TAAGACAC	3386497	2668441	0.788	2701274	0.7977	DRA008099	DRX160727	DRR170115
YSF1_171	AGGCAGAA-TAAGACAC	1314839	1065915	0.8107	1084776	0.825	DRA008099	DRX160728	DRR170116
YSF1_172	TCCTGAGC-TAAGACAC	5005449	3857784	0.7707	3912463	0.7816	DRA008099	DRX160729	DRR170117
YSF1_173	GGACTCCT-TAAGACAC	4195231	3317214	0.7907	3364842	0.8021	DRA008099	DRX160730	DRR170118
YSF1_174	TAGGCATG-TAAGACAC	3183108	2516617	0.7906	2550295	0.8012	DRA008099	DRX160731	DRR170119
YSF1_175	CTCTCTAC-TAAGACAC	1928269	1556720	0.8073	1578495	0.8186	DRA008099	DRX160732	DRR170120
YSF1_176	CAGAGAGG-TAAGACAC	2468459	1973802	0.7996	1977947	0.8013	DRA008099	DRX160733	DRR170121
YSF1_177	TAAGGCGA-CTAATCGA	3084725	2443006	0.792	2468386	0.8002	DRA008099	DRX160734	DRR170122
YSF1_178	CGTACTAG-CTAATCGA	668073	537028	0.8038	549485	0.8225	DRA008099	DRX160735	DRR170123
YSF1_179	AGGCAGAA-CTAATCGA	3668928	2802771	0.7639	2836730	0.7732	DRA008099	DRX160736	DRR170124
YSF1_180	TCCTGAGC-CTAATCGA	2757893	2193542	0.7954	2229777	0.8085	DRA008099	DRX160737	DRR170125
YSF1_181	GGACTCCT-CTAATCGA	635623	508656	0.8002	521503	0.8205	DRA008099	DRX160738	DRR170126
YSF1_182	TAGGCATG-CTAATCGA	1892485	1520659	0.8035	1528685	0.8078	DRA008099	DRX160739	DRR170127
YSF1_183	CTCTCTAC-CTAATCGA	2149727	1753197	0.8155	1785516	0.8306	DRA008099	DRX160740	DRR170128
YSF1_184	CAGAGAGG-CTAATCGA	2738394	2174006	0.7939	2221677	0.8113	DRA008099	DRX160741	DRR170129
YSF1_185	TAAGGCGA-CTAGAACA	3471285	2776608	0.7999	2795521	0.8053	DRA008099	DRX160742	DRR170130
YSF1_186	CGTACTAG-CTAGAACA	3138449	2517145	0.802	2524368	0.8043	DRA008099	DRX160743	DRR170131
YSF1_187	AGGCAGAA-CTAGAACA	3145704	2498689	0.7943	2513137	0.7989	DRA008099	DRX160744	DRR170132
YSF1_188	TCCTGAGC-CTAGAACA	873489	708896	0.8116	713722	0.8171	DRA008099	DRX160745	DRR170133
YSF1_189	GGACTCCT-CTAGAACA	2164571	1744390	0.8059	1735119	0.8016	DRA008099	DRX160746	DRR170134
YSF1_190	TAGGCATG-CTAGAACA	48099	37421	0.778	37683	0.7834	DRA008099	DRX160747	DRR170135
YSF1_191	CTCTCTAC-CTAGAACA	118336	93601	0.791	95286	0.8052	DRA008099	DRX160748	DRR170136
YSF1_192	CAGAGAGG-CTAGAACA	39253	29567	0.7532	30428	0.7752	DRA008099	DRX160749	DRR170137
YSF1_193	TAAGGCGA-TAAGTTCC	1847260	1481187	0.8018	1501117	0.8126	DRA008099	DRX160750	DRR170138
YSF1_194	CGTACTAG-TAAGTTCC	3305054	2453463	0.7423	2523607	0.7636	DRA008099	DRX160751	DRR170139
YSF1_195	AGGCAGAA-TAAGTTCC	785333	625855	0.7969	630869	0.8033	DRA008099	DRX160752	DRR170140
YSF1_196	TCCTGAGC-TAAGTTCC	1881743	1520105	0.8078	1517370	0.8064	DRA008099	DRX160753	DRR170141
YSF1_197	GGACTCCT-TAAGTTCC	1853155	1469594	0.793	1483604	0.8006	DRA008099	DRX160754	DRR170142
YSF1_198	TAGGCATG-TAAGTTCC	2589995	2039774	0.7876	2050266	0.7916	DRA008099	DRX160755	DRR170143
YSF1_199	CTCTCTAC-TAAGTTCC	2086098	1650620	0.7912	1692917	0.8115	DRA008099	DRX160756	DRR170144
YSF1_200	CAGAGAGG-TAAGTTCC	1563718	1258612	0.8049	1270498	0.8125	DRA008099	DRX160757	DRR170145
YSF1_201	TAAGGCGA-TAGACCTA	3142342	2466396	0.7849	2499795	0.7955	DRA008099	DRX160758	DRR170146
YSF1_202	CGTACTAG-TAGACCTA	1125544	917268	0.815	931020	0.8272	DRA008099	DRX160759	DRR170147
YSF1_203	AGGCAGAA-TAGACCTA	1610995	1298375	0.8059	1301389	0.8078	DRA008099	DRX160760	DRR170148
YSF1_204	TCCTGAGC-TAGACCTA	1428163	1092221	0.7648	1116221	0.7816	DRA008099	DRX160761	DRR170149
YSF1_205	GGACTCCT-TAGACCTA	3042380	2448659	0.8048	2456577	0.8075	DRA008099	DRX160762	DRR170150
YSF1_206	TAGGCATG-TAGACCTA	4070067	3046216	0.7484	3128316	0.7686	DRA008099	DRX160763	DRR170151
YSF1_207	CTCTCTAC-TAGACCTA	2442577	1910978	0.7824	1931527	0.7908	DRA008099	DRX160764	DRR170152
YSF1_208	CAGAGAGG-TAGACCTA	1944120	1571429	0.8083	1587847	0.8167	DRA008099	DRX160765	DRR170153
YSF1_209	TAAGGCGA-TATAGCCT	1690706	1390776	0.8226	1379138	0.8157	DRA008099	DRX160766	DRR170154
YSF1_210	CGTACTAG-TATAGCCT	2988671	2394793	0.8013	2412422	0.8072	DRA008099	DRX160767	DRR170155
YSF1_211	AGGCAGAA-TATAGCCT	3258798	2485098	0.7626	2539963	0.7794	DRA008099	DRX160768	DRR170156
YSF1_212	TCCTGAGC-TATAGCCT	1730134	1378042	0.7965	1381384	0.7984	DRA008099	DRX160769	DRR170157
YSF1_213	GGACTCCT-TATAGCCT	2398659	1929663	0.8045	1948225	0.8122	DRA008099	DRX160770	DRR170158
YSF1_214	TAGGCATG-TATAGCCT	24184	18802	0.7775	19291	0.7977	DRA008099	DRX160771	DRR170159
YSF1_215	CTCTCTAC-TATAGCCT	1332507	1067620	0.8012	1087501	0.8161	DRA008099	DRX160772	DRR170160
YSF1_216	CAGAGAGG-TATAGCCT	877462	700918	0.7988	713976	0.8137	DRA008099	DRX160773	DRR170161
YSF1_217	TAAGGCGA-ATAGAGGC	2269606	1804596	0.7951	1841636	0.8114	DRA008099	DRX160774	DRR170162
YSF1_218	CGTACTAG-ATAGAGGC	1507213	1195984	0.7935	1216223	0.8069	DRA008099	DRX160775	DRR170163
YSF1_219	AGGCAGAA-ATAGAGGC	1502506	1201282	0.7995	1203990	0.8013	DRA008099	DRX160776	DRR170164
YSF1_220	TCCTGAGC-ATAGAGGC	1476215	1174223	0.7954	1197971	0.8115	DRA008099	DRX160777	DRR170165
YSF1_221	GGACTCCT-ATAGAGGC	1211260	982029	0.8107	995566	0.8219	DRA008099	DRX160778	DRR170166
YSF1_222	TAGGCATG-ATAGAGGC	3434177	2725611	0.7937	2752831	0.8016	DRA008099	DRX160779	DRR170167
YSF1_223	CTCTCTAC-ATAGAGGC	1520235	1224466	0.8054	1229093	0.8085	DRA008099	DRX160780	DRR170168
YSF1_224	CAGAGAGG-ATAGAGGC	2416844	1931874	0.7993	1917115	0.7932	DRA008099	DRX160781	DRR170169
YSF1_225	GCTACGCT-TAGATCGC	1349469	1079318	0.7998	1080638	0.8008	DRA008099	DRX160782	DRR170170
YSF1_226	CGAGGCTG-TAGATCGC	446572	364068	0.8153	370679	0.8301	DRA008099	DRX160783	DRR170171
YSF1_227	AAGAGGCA-TAGATCGC	1885002	1500620	0.7961	1520803	0.8068	DRA008099	DRX160784	DRR170172
YSF1_228	GTAGAGGA-TAGATCGC	1769370	1344162	0.7597	1359258	0.7682	DRA008099	DRX160785	DRR170173
YSF1_229	CGCGATAT-TAGATCGC	802586	657000	0.8186	659016	0.8211	DRA008099	DRX160786	DRR170174
YSF1_230	CACGCGAG-TAGATCGC	1280180	1023242	0.7993	1019592	0.7964	DRA008099	DRX160787	DRR170175
YSF1_231	ACGTATCA-TAGATCGC	2334757	1854174	0.7942	1861746	0.7974	DRA008099	DRX160788	DRR170176
YSF1_232	CTACTATG-TAGATCGC	1562458	1262669	0.8081	1280667	0.8196	DRA008099	DRX160789	DRR170177
YSF1_233	GCTACGCT-CTCTCTAT	1839521	1487776	0.8088	1491406	0.8108	DRA008099	DRX160790	DRR170178
YSF1_234	CGAGGCTG-CTCTCTAT	199584	159425	0.7988	161556	0.8095	DRA008099	DRX160791	DRR170179
YSF1_235	AAGAGGCA-CTCTCTAT	3022044	2339907	0.7743	2398201	0.7936	DRA008099	DRX160792	DRR170180
YSF1_236	GTAGAGGA-CTCTCTAT	2343479	1863521	0.7952	1894611	0.8085	DRA008099	DRX160793	DRR170181
YSF1_237	CGCGATAT-CTCTCTAT	309838	254095	0.8201	259714	0.8382	DRA008099	DRX160794	DRR170182

## Sheet: TableS6
Supplementary Table S6 Genetic map of 'Somei-Yoshino'
Linkage group number	CYE_r3.0 (Total)			CYE_r3.0spachiana			CYE_r3.0speciosa
	Map length (cM)	Number of SNPs	Number of genetic bins	Map length (cM)	Number of SNPs	Number of genetic bins	Map length (cM)	Number of SNPs	Number of genetic bins
1	48.2	2768	77	48.2	1340	73	46.35	1428	73
2	61.01	2141	96	59.18	1060	89	60.4	1081	87
3	73.41	2537	108	73.41	1295	103	64.65	1242	100
4	56.74	2056	90	56.74	937	79	56.14	1119	86
5	51.93	1727	76	51.93	875	68	51.93	852	70
6	63.61	1805	92	61.15	861	79	63.61	944	84
7	43.32	1883	69	40.26	920	60	42.71	963	63
8	60.53	2016	86	58.05	992	77	60.53	1024	82
Total	458.75	16933	694	448.92	8280	628	446.32	8653	645

## Sheet: TableS7
Supplementary Table S7 SNP loci on the genetic map
Consensus linkage group	Linkage group	Map poisition (cM)	Sequence name	Sequence position (bases)	Genetic bin
CYE1	SPA1	0	CYEspachiana3.0_pctg000264F	32987	BIN1
CYE1	SPA1	1.85	CYEspachiana3.0_pctg000000F	6795121	BIN2
CYE1	SPA1	1.85	CYEspachiana3.0_pctg000021F	1346160	BIN2
CYE1	SPA1	1.85	CYEspachiana3.0_pctg000308F	4768	BIN2
CYE1	SPA1	1.85	CYEspachiana3.0_pctg000422F	38764	BIN2
CYE1	SPA1	1.85	CYEspachiana3.0_pctg000592F	6759	BIN2
CYE1	SPA1	1.85	CYEspachiana3.0_pctg000605F	29924	BIN2
CYE1	SPA1	1.85	CYEspachiana3.0_pctg000636F	23557	BIN2
CYE1	SPA1	1.85	CYEspachiana3.0_pctg000636F	23654	BIN2
CYE1	SPA1	1.85	CYEspachiana3.0_pctg000636F	23704	BIN2
CYE1	SPA1	1.85	CYEspachiana3.0_pctg000636F	23909	BIN2
CYE1	SPA1	1.85	CYEspachiana3.0_pctg000636F	23982	BIN2
CYE1	SPA1	2.46	CYEspachiana3.0_pctg000021F	2597544	BIN3
CYE1	SPA1	2.46	CYEspachiana3.0_pctg000264F	32978	BIN3
CYE1	SPA1	2.46	CYEspachiana3.0_pctg000264F	33028	BIN3
CYE1	SPA1	2.46	CYEspachiana3.0_pctg000264F	33878	BIN3
CYE1	SPA1	2.46	CYEspachiana3.0_pctg000288F	2492	BIN3
CYE1	SPA1	3.07	CYEspachiana3.0_pctg000003F	407197	BIN4
CYE1	SPA1	3.07	CYEspachiana3.0_pctg000021F	1507517	BIN4
CYE1	SPA1	3.07	CYEspachiana3.0_pctg000021F	1936318	BIN4
CYE1	SPA1	3.07	CYEspachiana3.0_pctg000021F	1936335	BIN4
CYE1	SPA1	3.07	CYEspachiana3.0_pctg000021F	1936358	BIN4
CYE1	SPA1	3.07	CYEspachiana3.0_pctg000021F	1936381	BIN4
CYE1	SPA1	3.07	CYEspachiana3.0_pctg000021F	2078886	BIN4
CYE1	SPA1	3.07	CYEspachiana3.0_pctg000021F	2078897	BIN4
CYE1	SPA1	3.07	CYEspachiana3.0_pctg000021F	2078899	BIN4
CYE1	SPA1	3.07	CYEspachiana3.0_pctg000021F	2088117	BIN4
CYE1	SPA1	3.07	CYEspachiana3.0_pctg000021F	2088171	BIN4
CYE1	SPA1	3.07	CYEspachiana3.0_pctg000021F	2088279	BIN4
CYE1	SPA1	3.07	CYEspachiana3.0_pctg000021F	2226869	BIN4
CYE1	SPA1	3.07	CYEspachiana3.0_pctg000021F	2226904	BIN4
CYE1	SPA1	3.07	CYEspachiana3.0_pctg000021F	2227236	BIN4
CYE1	SPA1	3.07	CYEspachiana3.0_pctg000021F	2597277	BIN4
CYE1	SPA1	4.3	CYEspachiana3.0_pctg000021F	769027	BIN5
CYE1	SPA1	4.3	CYEspachiana3.0_pctg000021F	1226705	BIN5
CYE1	SPA1	4.3	CYEspachiana3.0_pctg000021F	1226724	BIN5
CYE1	SPA1	4.3	CYEspachiana3.0_pctg000021F	1345611	BIN5
CYE1	SPA1	4.91	CYEspachiana3.0_pctg000021F	708798	BIN6
CYE1	SPA1	4.91	CYEspachiana3.0_pctg000021F	807543	BIN6
CYE1	SPA1	4.91	CYEspachiana3.0_pctg000021F	807587	BIN6
CYE1	SPA1	4.91	CYEspachiana3.0_pctg000021F	867196	BIN6
CYE1	SPA1	5.52	CYEspachiana3.0_pctg000007F	4308703	BIN7
CYE1	SPA1	5.52	CYEspachiana3.0_pctg000010F	123664	BIN7
CYE1	SPA1	5.52	CYEspachiana3.0_pctg000021F	419293	BIN7
CYE1	SPA1	5.52	CYEspachiana3.0_pctg000021F	768787	BIN7
CYE1	SPA1	5.52	CYEspachiana3.0_pctg000021F	768847	BIN7
CYE1	SPA1	6.13	CYEspachiana3.0_pctg000021F	342753	BIN8
CYE1	SPA1	6.13	CYEspachiana3.0_pctg000021F	419265	BIN8
CYE1	SPA1	6.74	CYEspachiana3.0_pctg000000F	6795155	BIN9
CYE1	SPA1	6.74	CYEspachiana3.0_pctg000003F	449869	BIN9
CYE1	SPA1	6.74	CYEspachiana3.0_pctg000003F	701729	BIN9
CYE1	SPA1	6.74	CYEspachiana3.0_pctg000010F	123031	BIN9
CYE1	SPA1	6.74	CYEspachiana3.0_pctg000010F	123870	BIN9
CYE1	SPA1	6.74	CYEspachiana3.0_pctg000010F	125286	BIN9
CYE1	SPA1	6.74	CYEspachiana3.0_pctg000021F	342534	BIN9
CYE1	SPA1	7.35	CYEspachiana3.0_pctg000003F	449705	BIN10
CYE1	SPA1	7.35	CYEspachiana3.0_pctg000003F	581268	BIN10
CYE1	SPA1	7.35	CYEspachiana3.0_pctg000010F	274206	BIN10
CYE1	SPA1	7.35	CYEspachiana3.0_pctg000010F	402412	BIN10
CYE1	SPA1	7.35	CYEspachiana3.0_pctg000010F	402615	BIN10
CYE1	SPA1	7.35	CYEspachiana3.0_pctg000010F	402629	BIN10
CYE1	SPA1	7.35	CYEspachiana3.0_pctg000010F	402640	BIN10
CYE1	SPA1	7.35	CYEspachiana3.0_pctg000010F	408127	BIN10
CYE1	SPA1	7.35	CYEspachiana3.0_pctg000010F	408329	BIN10
CYE1	SPA1	7.35	CYEspachiana3.0_pctg000010F	416728	BIN10
CYE1	SPA1	7.35	CYEspachiana3.0_pctg000010F	416783	BIN10
CYE1	SPA1	7.35	CYEspachiana3.0_pctg000010F	416811	BIN10
CYE1	SPA1	7.35	CYEspachiana3.0_pctg000021F	342716	BIN10
CYE1	SPA1	7.35	CYEspachiana3.0_pctg000119F	270389	BIN10
CYE1	SPA1	7.35	CYEspachiana3.0_pctg000119F	270393	BIN10
CYE1	SPA1	7.35	CYEspachiana3.0_pctg000119F	399291	BIN10
CYE1	SPA1	7.96	CYEspachiana3.0_pctg000010F	273800	BIN11
CYE1	SPA1	7.96	CYEspachiana3.0_pctg000010F	273844	BIN11
CYE1	SPA1	7.96	CYEspachiana3.0_pctg000010F	416727	BIN11
CYE1	SPA1	7.96	CYEspachiana3.0_pctg000010F	474974	BIN11
CYE1	SPA1	7.96	CYEspachiana3.0_pctg000021F	768820	BIN11
CYE1	SPA1	7.96	CYEspachiana3.0_pctg000119F	399418	BIN11
CYE1	SPA1	7.96	CYEspachiana3.0_pctg000190F	82508	BIN11
CYE1	SPA1	7.96	CYEspachiana3.0_pctg000190F	89721	BIN11
CYE1	SPA1	7.96	CYEspachiana3.0_pctg000190F	89742	BIN11
CYE1	SPA1	7.96	CYEspachiana3.0_pctg000190F	89757	BIN11
CYE1	SPA1	7.96	CYEspachiana3.0_pctg000190F	89821	BIN11
CYE1	SPA1	7.96	CYEspachiana3.0_pctg000190F	91016	BIN11
CYE1	SPA1	7.96	CYEspachiana3.0_pctg000190F	91029	BIN11
CYE1	SPA1	7.96	CYEspachiana3.0_pctg000190F	91086	BIN11
CYE1	SPA1	7.96	CYEspachiana3.0_pctg000190F	91094	BIN11
CYE1	SPA1	8.57	CYEspachiana3.0_pctg000003F	113999	BIN12
CYE1	SPA1	8.57	CYEspachiana3.0_pctg000003F	114022	BIN12
CYE1	SPA1	8.57	CYEspachiana3.0_pctg000003F	114038	BIN12
CYE1	SPA1	8.57	CYEspachiana3.0_pctg000003F	192745	BIN12
CYE1	SPA1	8.57	CYEspachiana3.0_pctg000003F	199322	BIN12
CYE1	SPA1	8.57	CYEspachiana3.0_pctg000003F	407210	BIN12
CYE1	SPA1	8.57	CYEspachiana3.0_pctg000003F	407268	BIN12
CYE1	SPA1	8.57	CYEspachiana3.0_pctg000003F	407280	BIN12
CYE1	SPA1	8.57	CYEspachiana3.0_pctg000003F	421535	BIN12
CYE1	SPA1	8.57	CYEspachiana3.0_pctg000003F	425969	BIN12
CYE1	SPA1	8.57	CYEspachiana3.0_pctg000003F	426002	BIN12
CYE1	SPA1	8.57	CYEspachiana3.0_pctg000003F	426008	BIN12
CYE1	SPA1	8.57	CYEspachiana3.0_pctg000003F	426391	BIN12
CYE1	SPA1	8.57	CYEspachiana3.0_pctg000003F	426408	BIN12
CYE1	SPA1	8.57	CYEspachiana3.0_pctg000055F	106164	BIN12
CYE1	SPA1	8.57	CYEspachiana3.0_pctg000055F	106165	BIN12
CYE1	SPA1	8.57	CYEspachiana3.0_pctg000055F	106676	BIN12
CYE1	SPA1	8.57	CYEspachiana3.0_pctg000055F	106679	BIN12
CYE1	SPA1	8.57	CYEspachiana3.0_pctg000083F	231248	BIN12
CYE1	SPA1	8.57	CYEspachiana3.0_pctg000083F	231489	BIN12
CYE1	SPA1	8.57	CYEspachiana3.0_pctg000083F	241084	BIN12
CYE1	SPA1	8.57	CYEspachiana3.0_pctg000083F	441208	BIN12
CYE1	SPA1	8.57	CYEspachiana3.0_pctg000083F	475949	BIN12
CYE1	SPA1	8.57	CYEspachiana3.0_pctg000083F	514443	BIN12
CYE1	SPA1	8.57	CYEspachiana3.0_pctg000083F	514728	BIN12
CYE1	SPA1	8.57	CYEspachiana3.0_pctg000083F	514735	BIN12
CYE1	SPA1	8.57	CYEspachiana3.0_pctg000083F	514758	BIN12
CYE1	SPA1	8.57	CYEspachiana3.0_pctg000083F	514759	BIN12
CYE1	SPA1	8.57	CYEspachiana3.0_pctg000083F	693151	BIN12
CYE1	SPA1	8.57	CYEspachiana3.0_pctg000083F	693156	BIN12
CYE1	SPA1	8.57	CYEspachiana3.0_pctg000083F	693157	BIN12
CYE1	SPA1	8.57	CYEspachiana3.0_pctg000083F	693257	BIN12
CYE1	SPA1	8.57	CYEspachiana3.0_pctg000111F	298177	BIN12
CYE1	SPA1	8.57	CYEspachiana3.0_pctg000118F	31053	BIN12
CYE1	SPA1	8.57	CYEspachiana3.0_pctg000118F	31122	BIN12
CYE1	SPA1	8.57	CYEspachiana3.0_pctg000118F	31166	BIN12
CYE1	SPA1	8.57	CYEspachiana3.0_pctg000118F	36142	BIN12
CYE1	SPA1	8.57	CYEspachiana3.0_pctg000118F	36172	BIN12
CYE1	SPA1	8.57	CYEspachiana3.0_pctg000118F	38845	BIN12
CYE1	SPA1	8.57	CYEspachiana3.0_pctg000118F	38875	BIN12
CYE1	SPA1	8.57	CYEspachiana3.0_pctg000118F	52452	BIN12
CYE1	SPA1	8.57	CYEspachiana3.0_pctg000118F	108187	BIN12
CYE1	SPA1	8.57	CYEspachiana3.0_pctg000118F	111400	BIN12
CYE1	SPA1	8.57	CYEspachiana3.0_pctg000118F	111409	BIN12
CYE1	SPA1	8.57	CYEspachiana3.0_pctg000118F	114633	BIN12
CYE1	SPA1	8.57	CYEspachiana3.0_pctg000118F	114659	BIN12
CYE1	SPA1	8.57	CYEspachiana3.0_pctg000118F	268772	BIN12
CYE1	SPA1	8.57	CYEspachiana3.0_pctg000118F	268813	BIN12
CYE1	SPA1	8.57	CYEspachiana3.0_pctg000118F	268865	BIN12
CYE1	SPA1	8.57	CYEspachiana3.0_pctg000118F	268908	BIN12
CYE1	SPA1	8.57	CYEspachiana3.0_pctg000118F	424177	BIN12
CYE1	SPA1	8.57	CYEspachiana3.0_pctg000190F	87035	BIN12
CYE1	SPA1	8.57	CYEspachiana3.0_pctg000227F	31895	BIN12
CYE1	SPA1	9.18	CYEspachiana3.0_pctg000002F	127305	BIN13
CYE1	SPA1	9.18	CYEspachiana3.0_pctg000002F	127306	BIN13
CYE1	SPA1	9.18	CYEspachiana3.0_pctg000003F	418808	BIN13
CYE1	SPA1	9.18	CYEspachiana3.0_pctg000003F	418838	BIN13
CYE1	SPA1	9.18	CYEspachiana3.0_pctg000003F	567700	BIN13
CYE1	SPA1	9.18	CYEspachiana3.0_pctg000003F	581369	BIN13
CYE1	SPA1	9.18	CYEspachiana3.0_pctg000003F	581415	BIN13
CYE1	SPA1	9.18	CYEspachiana3.0_pctg000003F	581451	BIN13
CYE1	SPA1	9.18	CYEspachiana3.0_pctg000003F	605035	BIN13
CYE1	SPA1	9.18	CYEspachiana3.0_pctg000003F	701490	BIN13
CYE1	SPA1	9.18	CYEspachiana3.0_pctg000003F	701688	BIN13
CYE1	SPA1	9.18	CYEspachiana3.0_pctg000003F	701711	BIN13
CYE1	SPA1	9.18	CYEspachiana3.0_pctg000083F	241094	BIN13
CYE1	SPA1	9.18	CYEspachiana3.0_pctg000083F	475886	BIN13
CYE1	SPA1	9.18	CYEspachiana3.0_pctg000083F	475937	BIN13
CYE1	SPA1	9.18	CYEspachiana3.0_pctg000190F	87036	BIN13
CYE1	SPA1	9.79	CYEspachiana3.0_pctg000002F	63442	BIN14
CYE1	SPA1	9.79	CYEspachiana3.0_pctg000003F	811071	BIN14
CYE1	SPA1	9.79	CYEspachiana3.0_pctg000003F	818867	BIN14
CYE1	SPA1	9.79	CYEspachiana3.0_pctg000003F	820721	BIN14
CYE1	SPA1	9.79	CYEspachiana3.0_pctg000003F	823867	BIN14
CYE1	SPA1	9.79	CYEspachiana3.0_pctg000003F	823966	BIN14
CYE1	SPA1	9.79	CYEspachiana3.0_pctg000003F	824923	BIN14
CYE1	SPA1	9.79	CYEspachiana3.0_pctg000003F	824950	BIN14
CYE1	SPA1	9.79	CYEspachiana3.0_pctg000003F	825345	BIN14
CYE1	SPA1	9.79	CYEspachiana3.0_pctg000003F	1146548	BIN14
CYE1	SPA1	9.79	CYEspachiana3.0_pctg000003F	1146574	BIN14
CYE1	SPA1	9.79	CYEspachiana3.0_pctg000003F	1146602	BIN14
CYE1	SPA1	9.79	CYEspachiana3.0_pctg000003F	1146720	BIN14
CYE1	SPA1	9.79	CYEspachiana3.0_pctg000003F	1155558	BIN14
CYE1	SPA1	9.79	CYEspachiana3.0_pctg000003F	1155695	BIN14
CYE1	SPA1	9.79	CYEspachiana3.0_pctg000003F	1155704	BIN14
CYE1	SPA1	9.79	CYEspachiana3.0_pctg000119F	348176	BIN14
CYE1	SPA1	10.4	CYEspachiana3.0_pctg000002F	63389	BIN15
CYE1	SPA1	10.4	CYEspachiana3.0_pctg000002F	2476305	BIN15
CYE1	SPA1	10.4	CYEspachiana3.0_pctg000003F	701592	BIN15
CYE1	SPA1	10.4	CYEspachiana3.0_pctg000003F	858214	BIN15
CYE1	SPA1	11.01	CYEspachiana3.0_pctg000002F	47978	BIN16
CYE1	SPA1	11.01	CYEspachiana3.0_pctg000002F	48153	BIN16
CYE1	SPA1	11.01	CYEspachiana3.0_pctg000002F	214825	BIN16
CYE1	SPA1	11.01	CYEspachiana3.0_pctg000002F	1093430	BIN16
CYE1	SPA1	11.01	CYEspachiana3.0_pctg000003F	810982	BIN16
CYE1	SPA1	11.01	CYEspachiana3.0_pctg000003F	867778	BIN16
CYE1	SPA1	11.01	CYEspachiana3.0_pctg000003F	1448971	BIN16
CYE1	SPA1	11.01	CYEspachiana3.0_pctg000003F	1448984	BIN16
CYE1	SPA1	11.01	CYEspachiana3.0_pctg000308F	4772	BIN16
CYE1	SPA1	11.62	CYEspachiana3.0_pctg000002F	160754	BIN17
CYE1	SPA1	11.62	CYEspachiana3.0_pctg000002F	196382	BIN17
CYE1	SPA1	11.62	CYEspachiana3.0_pctg000002F	214459	BIN17
CYE1	SPA1	11.62	CYEspachiana3.0_pctg000002F	214515	BIN17
CYE1	SPA1	11.62	CYEspachiana3.0_pctg000002F	214530	BIN17
CYE1	SPA1	11.62	CYEspachiana3.0_pctg000002F	214790	BIN17
CYE1	SPA1	11.62	CYEspachiana3.0_pctg000002F	218523	BIN17
CYE1	SPA1	11.62	CYEspachiana3.0_pctg000002F	224600	BIN17
CYE1	SPA1	11.62	CYEspachiana3.0_pctg000002F	228270	BIN17
CYE1	SPA1	11.62	CYEspachiana3.0_pctg000002F	228544	BIN17
CYE1	SPA1	11.62	CYEspachiana3.0_pctg000002F	228561	BIN17
CYE1	SPA1	11.62	CYEspachiana3.0_pctg000002F	278135	BIN17
CYE1	SPA1	11.62	CYEspachiana3.0_pctg000002F	278190	BIN17
CYE1	SPA1	11.62	CYEspachiana3.0_pctg000002F	278559	BIN17
CYE1	SPA1	11.62	CYEspachiana3.0_pctg000002F	283509	BIN17
CYE1	SPA1	11.62	CYEspachiana3.0_pctg000002F	283510	BIN17
CYE1	SPA1	11.62	CYEspachiana3.0_pctg000003F	1505224	BIN17
CYE1	SPA1	12.23	CYEspachiana3.0_pctg000002F	278266	BIN18
CYE1	SPA1	12.23	CYEspachiana3.0_pctg000002F	278541	BIN18
CYE1	SPA1	12.23	CYEspachiana3.0_pctg000002F	283571	BIN18
CYE1	SPA1	12.84	CYEspachiana3.0_pctg000002F	564389	BIN19
CYE1	SPA1	12.84	CYEspachiana3.0_pctg000003F	1448975	BIN19
CYE1	SPA1	13.45	CYEspachiana3.0_pctg000002F	564371	BIN20
CYE1	SPA1	13.45	CYEspachiana3.0_pctg000002F	1199971	BIN20
CYE1	SPA1	14.06	CYEspachiana3.0_pctg000002F	623506	BIN21
CYE1	SPA1	14.06	CYEspachiana3.0_pctg000002F	632349	BIN21
CYE1	SPA1	14.06	CYEspachiana3.0_pctg000002F	632352	BIN21
CYE1	SPA1	14.06	CYEspachiana3.0_pctg000002F	632496	BIN21
CYE1	SPA1	14.06	CYEspachiana3.0_pctg000002F	632526	BIN21
CYE1	SPA1	14.06	CYEspachiana3.0_pctg000002F	663050	BIN21
CYE1	SPA1	14.06	CYEspachiana3.0_pctg000002F	663091	BIN21
CYE1	SPA1	14.06	CYEspachiana3.0_pctg000002F	663107	BIN21
CYE1	SPA1	14.06	CYEspachiana3.0_pctg000002F	1021648	BIN21
CYE1	SPA1	14.67	CYEspachiana3.0_pctg000002F	564395	BIN22
CYE1	SPA1	14.67	CYEspachiana3.0_pctg000002F	623002	BIN22
CYE1	SPA1	14.67	CYEspachiana3.0_pctg000002F	757865	BIN22
CYE1	SPA1	14.67	CYEspachiana3.0_pctg000002F	1032277	BIN22
CYE1	SPA1	14.67	CYEspachiana3.0_pctg000002F	1093160	BIN22
CYE1	SPA1	14.67	CYEspachiana3.0_pctg000002F	1199873	BIN22
CYE1	SPA1	14.67	CYEspachiana3.0_pctg000002F	1236739	BIN22
CYE1	SPA1	14.67	CYEspachiana3.0_pctg000002F	1379397	BIN22
CYE1	SPA1	14.67	CYEspachiana3.0_pctg000002F	1379398	BIN22
CYE1	SPA1	14.67	CYEspachiana3.0_pctg000002F	1379427	BIN22
CYE1	SPA1	14.67	CYEspachiana3.0_pctg000002F	1379451	BIN22
CYE1	SPA1	14.67	CYEspachiana3.0_pctg000002F	1379467	BIN22
CYE1	SPA1	14.67	CYEspachiana3.0_pctg000002F	1698719	BIN22
CYE1	SPA1	14.67	CYEspachiana3.0_pctg000002F	1698761	BIN22
CYE1	SPA1	14.67	CYEspachiana3.0_pctg000003F	867784	BIN22
CYE1	SPA1	15.28	CYEspachiana3.0_pctg000002F	1279741	BIN23
CYE1	SPA1	15.28	CYEspachiana3.0_pctg000002F	1280886	BIN23
CYE1	SPA1	15.28	CYEspachiana3.0_pctg000002F	1280984	BIN23
CYE1	SPA1	15.28	CYEspachiana3.0_pctg000002F	1280994	BIN23
CYE1	SPA1	15.28	CYEspachiana3.0_pctg000002F	1356822	BIN23
CYE1	SPA1	15.28	CYEspachiana3.0_pctg000002F	1356843	BIN23
CYE1	SPA1	15.28	CYEspachiana3.0_pctg000002F	1358314	BIN23
CYE1	SPA1	15.28	CYEspachiana3.0_pctg000002F	1377459	BIN23
CYE1	SPA1	15.28	CYEspachiana3.0_pctg000002F	1477949	BIN23
CYE1	SPA1	15.28	CYEspachiana3.0_pctg000002F	1477952	BIN23
CYE1	SPA1	15.28	CYEspachiana3.0_pctg000002F	1478310	BIN23
CYE1	SPA1	15.28	CYEspachiana3.0_pctg000002F	1478384	BIN23
CYE1	SPA1	15.28	CYEspachiana3.0_pctg000002F	1478586	BIN23
CYE1	SPA1	15.28	CYEspachiana3.0_pctg000002F	1524775	BIN23
CYE1	SPA1	15.28	CYEspachiana3.0_pctg000002F	1524843	BIN23
CYE1	SPA1	15.28	CYEspachiana3.0_pctg000002F	1572701	BIN23
CYE1	SPA1	15.28	CYEspachiana3.0_pctg000002F	1572711	BIN23
CYE1	SPA1	15.28	CYEspachiana3.0_pctg000002F	1572753	BIN23
CYE1	SPA1	15.28	CYEspachiana3.0_pctg000002F	1578581	BIN23
CYE1	SPA1	15.28	CYEspachiana3.0_pctg000002F	1611070	BIN23
CYE1	SPA1	15.28	CYEspachiana3.0_pctg000002F	1611252	BIN23
CYE1	SPA1	15.28	CYEspachiana3.0_pctg000002F	1611264	BIN23
CYE1	SPA1	15.28	CYEspachiana3.0_pctg000002F	1613713	BIN23
CYE1	SPA1	15.28	CYEspachiana3.0_pctg000002F	1613721	BIN23
CYE1	SPA1	15.28	CYEspachiana3.0_pctg000002F	1613802	BIN23
CYE1	SPA1	15.28	CYEspachiana3.0_pctg000002F	2308985	BIN23
CYE1	SPA1	15.89	CYEspachiana3.0_pctg000002F	1601636	BIN24
CYE1	SPA1	15.89	CYEspachiana3.0_pctg000002F	1727959	BIN24
CYE1	SPA1	15.89	CYEspachiana3.0_pctg000002F	1727998	BIN24
CYE1	SPA1	15.89	CYEspachiana3.0_pctg000002F	1759644	BIN24
CYE1	SPA1	15.89	CYEspachiana3.0_pctg000002F	1771518	BIN24
CYE1	SPA1	15.89	CYEspachiana3.0_pctg000002F	1771524	BIN24
CYE1	SPA1	15.89	CYEspachiana3.0_pctg000002F	1788865	BIN24
CYE1	SPA1	15.89	CYEspachiana3.0_pctg000002F	1788881	BIN24
CYE1	SPA1	15.89	CYEspachiana3.0_pctg000002F	1788900	BIN24
CYE1	SPA1	15.89	CYEspachiana3.0_pctg000002F	1788933	BIN24
CYE1	SPA1	15.89	CYEspachiana3.0_pctg000002F	1788934	BIN24
CYE1	SPA1	15.89	CYEspachiana3.0_pctg000002F	1817139	BIN24
CYE1	SPA1	15.89	CYEspachiana3.0_pctg000002F	1817163	BIN24
CYE1	SPA1	15.89	CYEspachiana3.0_pctg000002F	1864866	BIN24
CYE1	SPA1	15.89	CYEspachiana3.0_pctg000002F	1923020	BIN24
CYE1	SPA1	15.89	CYEspachiana3.0_pctg000002F	1923028	BIN24
CYE1	SPA1	15.89	CYEspachiana3.0_pctg000002F	1923072	BIN24
CYE1	SPA1	15.89	CYEspachiana3.0_pctg000002F	1923232	BIN24
CYE1	SPA1	15.89	CYEspachiana3.0_pctg000003F	701140	BIN24
CYE1	SPA1	16.5	CYEspachiana3.0_pctg000002F	2062464	BIN25
CYE1	SPA1	16.5	CYEspachiana3.0_pctg000002F	2073453	BIN25
CYE1	SPA1	16.5	CYEspachiana3.0_pctg000002F	2101320	BIN25
CYE1	SPA1	16.5	CYEspachiana3.0_pctg000002F	2101331	BIN25
CYE1	SPA1	16.5	CYEspachiana3.0_pctg000002F	2101417	BIN25
CYE1	SPA1	16.5	CYEspachiana3.0_pctg000002F	2104599	BIN25
CYE1	SPA1	16.5	CYEspachiana3.0_pctg000002F	2320362	BIN25
CYE1	SPA1	16.5	CYEspachiana3.0_pctg000002F	2320750	BIN25
CYE1	SPA1	16.5	CYEspachiana3.0_pctg000002F	2340965	BIN25
CYE1	SPA1	16.5	CYEspachiana3.0_pctg000002F	2341338	BIN25
CYE1	SPA1	16.5	CYEspachiana3.0_pctg000002F	2341355	BIN25
CYE1	SPA1	16.5	CYEspachiana3.0_pctg000002F	2476228	BIN25
CYE1	SPA1	17.11	CYEspachiana3.0_pctg000002F	1903897	BIN26
CYE1	SPA1	17.11	CYEspachiana3.0_pctg000002F	2309006	BIN26
CYE1	SPA1	17.11	CYEspachiana3.0_pctg000002F	2551110	BIN26
CYE1	SPA1	17.11	CYEspachiana3.0_pctg000002F	2551160	BIN26
CYE1	SPA1	17.11	CYEspachiana3.0_pctg000002F	2552561	BIN26
CYE1	SPA1	17.11	CYEspachiana3.0_pctg000002F	2552580	BIN26
CYE1	SPA1	17.72	CYEspachiana3.0_pctg000002F	2563906	BIN27
CYE1	SPA1	17.72	CYEspachiana3.0_pctg000002F	2568574	BIN27
CYE1	SPA1	18.94	CYEspachiana3.0_pctg000002F	3316777	BIN29
CYE1	SPA1	20.16	CYEspachiana3.0_pctg000002F	2954012	BIN31
CYE1	SPA1	20.16	CYEspachiana3.0_pctg000002F	3016347	BIN31
CYE1	SPA1	20.16	CYEspachiana3.0_pctg000002F	4185022	BIN31
CYE1	SPA1	20.76	CYEspachiana3.0_pctg000002F	3170833	BIN32
CYE1	SPA1	20.76	CYEspachiana3.0_pctg000002F	3173630	BIN32
CYE1	SPA1	20.76	CYEspachiana3.0_pctg000002F	3228508	BIN32
CYE1	SPA1	20.76	CYEspachiana3.0_pctg000002F	3228561	BIN32
CYE1	SPA1	20.76	CYEspachiana3.0_pctg000002F	3251426	BIN32
CYE1	SPA1	20.76	CYEspachiana3.0_pctg000002F	3251432	BIN32
CYE1	SPA1	20.76	CYEspachiana3.0_pctg000002F	3251443	BIN32
CYE1	SPA1	20.76	CYEspachiana3.0_pctg000002F	3251470	BIN32
CYE1	SPA1	20.76	CYEspachiana3.0_pctg000002F	3251612	BIN32
CYE1	SPA1	20.76	CYEspachiana3.0_pctg000002F	3329931	BIN32
CYE1	SPA1	20.76	CYEspachiana3.0_pctg000002F	3378223	BIN32
CYE1	SPA1	20.76	CYEspachiana3.0_pctg000002F	3422408	BIN32
CYE1	SPA1	20.76	CYEspachiana3.0_pctg000002F	3422871	BIN32
CYE1	SPA1	20.76	CYEspachiana3.0_pctg000002F	3422889	BIN32
CYE1	SPA1	20.76	CYEspachiana3.0_pctg000002F	3422892	BIN32
CYE1	SPA1	20.76	CYEspachiana3.0_pctg000002F	3422914	BIN32
CYE1	SPA1	20.76	CYEspachiana3.0_pctg000002F	3550664	BIN32
CYE1	SPA1	20.76	CYEspachiana3.0_pctg000002F	3550883	BIN32
CYE1	SPA1	21.37	CYEspachiana3.0_pctg000002F	3316756	BIN33
CYE1	SPA1	21.37	CYEspachiana3.0_pctg000002F	3815616	BIN33
CYE1	SPA1	21.37	CYEspachiana3.0_pctg000002F	3843083	BIN33
CYE1	SPA1	21.37	CYEspachiana3.0_pctg000002F	3882377	BIN33
CYE1	SPA1	21.37	CYEspachiana3.0_pctg000002F	3989000	BIN33
CYE1	SPA1	21.37	CYEspachiana3.0_pctg000002F	3989022	BIN33
CYE1	SPA1	21.37	CYEspachiana3.0_pctg000002F	3989066	BIN33
CYE1	SPA1	21.37	CYEspachiana3.0_pctg000002F	3989169	BIN33
CYE1	SPA1	21.37	CYEspachiana3.0_pctg000002F	3989221	BIN33
CYE1	SPA1	21.37	CYEspachiana3.0_pctg000002F	3989222	BIN33
CYE1	SPA1	21.37	CYEspachiana3.0_pctg000002F	4108645	BIN33
CYE1	SPA1	21.98	CYEspachiana3.0_pctg000002F	3425727	BIN34
CYE1	SPA1	21.98	CYEspachiana3.0_pctg000002F	3426223	BIN34
CYE1	SPA1	21.98	CYEspachiana3.0_pctg000002F	4107542	BIN34
CYE1	SPA1	21.98	CYEspachiana3.0_pctg000002F	4157056	BIN34
CYE1	SPA1	21.98	CYEspachiana3.0_pctg000002F	4157111	BIN34
CYE1	SPA1	21.98	CYEspachiana3.0_pctg000002F	4157159	BIN34
CYE1	SPA1	21.98	CYEspachiana3.0_pctg000002F	4177802	BIN34
CYE1	SPA1	21.98	CYEspachiana3.0_pctg000002F	4184809	BIN34
CYE1	SPA1	21.98	CYEspachiana3.0_pctg000002F	4184823	BIN34
CYE1	SPA1	21.98	CYEspachiana3.0_pctg000002F	4185036	BIN34
CYE1	SPA1	21.98	CYEspachiana3.0_pctg000002F	4186011	BIN34
CYE1	SPA1	22.59	CYEspachiana3.0_pctg000002F	1916264	BIN35
CYE1	SPA1	22.59	CYEspachiana3.0_pctg000002F	4267601	BIN35
CYE1	SPA1	22.59	CYEspachiana3.0_pctg000002F	4275057	BIN35
CYE1	SPA1	22.59	CYEspachiana3.0_pctg000002F	4275111	BIN35
CYE1	SPA1	22.59	CYEspachiana3.0_pctg000002F	4275129	BIN35
CYE1	SPA1	22.59	CYEspachiana3.0_pctg000002F	4310256	BIN35
CYE1	SPA1	22.59	CYEspachiana3.0_pctg000002F	4310303	BIN35
CYE1	SPA1	22.59	CYEspachiana3.0_pctg000002F	4310700	BIN35
CYE1	SPA1	22.59	CYEspachiana3.0_pctg000002F	4316656	BIN35
CYE1	SPA1	22.59	CYEspachiana3.0_pctg000002F	4316658	BIN35
CYE1	SPA1	22.59	CYEspachiana3.0_pctg000002F	4316661	BIN35
CYE1	SPA1	22.59	CYEspachiana3.0_pctg000002F	4316678	BIN35
CYE1	SPA1	23.2	CYEspachiana3.0_pctg000002F	1719904	BIN36
CYE1	SPA1	23.2	CYEspachiana3.0_pctg000002F	4378137	BIN36
CYE1	SPA1	23.2	CYEspachiana3.0_pctg000002F	4378143	BIN36
CYE1	SPA1	23.2	CYEspachiana3.0_pctg000002F	4378377	BIN36
CYE1	SPA1	23.2	CYEspachiana3.0_pctg000002F	4380866	BIN36
CYE1	SPA1	23.2	CYEspachiana3.0_pctg000002F	4401723	BIN36
CYE1	SPA1	23.2	CYEspachiana3.0_pctg000002F	4401735	BIN36
CYE1	SPA1	23.2	CYEspachiana3.0_pctg000002F	4403468	BIN36
CYE1	SPA1	23.2	CYEspachiana3.0_pctg000002F	4428792	BIN36
CYE1	SPA1	23.2	CYEspachiana3.0_pctg000002F	4429017	BIN36
CYE1	SPA1	23.2	CYEspachiana3.0_pctg000002F	4429464	BIN36
CYE1	SPA1	23.2	CYEspachiana3.0_pctg000002F	4438577	BIN36
CYE1	SPA1	23.2	CYEspachiana3.0_pctg000002F	4438820	BIN36
CYE1	SPA1	23.2	CYEspachiana3.0_pctg000002F	4438865	BIN36
CYE1	SPA1	23.2	CYEspachiana3.0_pctg000002F	4441359	BIN36
CYE1	SPA1	23.2	CYEspachiana3.0_pctg000002F	4441402	BIN36
CYE1	SPA1	23.2	CYEspachiana3.0_pctg000002F	4441422	BIN36
CYE1	SPA1	23.2	CYEspachiana3.0_pctg000002F	4441443	BIN36
CYE1	SPA1	23.2	CYEspachiana3.0_pctg000002F	4483253	BIN36
CYE1	SPA1	23.2	CYEspachiana3.0_pctg000002F	4489684	BIN36
CYE1	SPA1	23.2	CYEspachiana3.0_pctg000002F	4489695	BIN36
CYE1	SPA1	23.2	CYEspachiana3.0_pctg000002F	4493553	BIN36
CYE1	SPA1	23.2	CYEspachiana3.0_pctg000002F	4494710	BIN36
CYE1	SPA1	23.2	CYEspachiana3.0_pctg000002F	4494721	BIN36
CYE1	SPA1	23.2	CYEspachiana3.0_pctg000002F	4494760	BIN36
CYE1	SPA1	23.2	CYEspachiana3.0_pctg000002F	4494778	BIN36
CYE1	SPA1	23.2	CYEspachiana3.0_pctg000002F	4495042	BIN36
CYE1	SPA1	23.2	CYEspachiana3.0_pctg000002F	4522192	BIN36
CYE1	SPA1	23.2	CYEspachiana3.0_pctg000002F	4528191	BIN36
CYE1	SPA1	23.2	CYEspachiana3.0_pctg000002F	4528206	BIN36
CYE1	SPA1	23.2	CYEspachiana3.0_pctg000002F	4528464	BIN36
CYE1	SPA1	23.2	CYEspachiana3.0_pctg000002F	4528519	BIN36
CYE1	SPA1	23.2	CYEspachiana3.0_pctg000002F	4528547	BIN36
CYE1	SPA1	24.42	CYEspachiana3.0_pctg000002F	4754926	BIN38
CYE1	SPA1	24.42	CYEspachiana3.0_pctg000002F	4800761	BIN38
CYE1	SPA1	24.42	CYEspachiana3.0_pctg000002F	4800792	BIN38
CYE1	SPA1	24.42	CYEspachiana3.0_pctg000002F	4801148	BIN38
CYE1	SPA1	24.42	CYEspachiana3.0_pctg000002F	4801210	BIN38
CYE1	SPA1	24.42	CYEspachiana3.0_pctg000002F	4801271	BIN38
CYE1	SPA1	24.42	CYEspachiana3.0_pctg000002F	4801553	BIN38
CYE1	SPA1	24.42	CYEspachiana3.0_pctg000002F	4801788	BIN38
CYE1	SPA1	24.42	CYEspachiana3.0_pctg000002F	4801865	BIN38
CYE1	SPA1	24.42	CYEspachiana3.0_pctg000002F	4802059	BIN38
CYE1	SPA1	24.42	CYEspachiana3.0_pctg000002F	4803126	BIN38
CYE1	SPA1	24.42	CYEspachiana3.0_pctg000008F	4058639	BIN38
CYE1	SPA1	25.03	CYEspachiana3.0_pctg000002F	3228550	BIN39
CYE1	SPA1	25.03	CYEspachiana3.0_pctg000002F	4825458	BIN39
CYE1	SPA1	25.03	CYEspachiana3.0_pctg000002F	4825709	BIN39
CYE1	SPA1	25.03	CYEspachiana3.0_pctg000002F	4832131	BIN39
CYE1	SPA1	25.03	CYEspachiana3.0_pctg000002F	4832134	BIN39
CYE1	SPA1	25.03	CYEspachiana3.0_pctg000002F	4832141	BIN39
CYE1	SPA1	25.03	CYEspachiana3.0_pctg000002F	4832145	BIN39
CYE1	SPA1	25.03	CYEspachiana3.0_pctg000002F	4841216	BIN39
CYE1	SPA1	25.03	CYEspachiana3.0_pctg000002F	4841281	BIN39
CYE1	SPA1	25.03	CYEspachiana3.0_pctg000002F	4841307	BIN39
CYE1	SPA1	25.03	CYEspachiana3.0_pctg000002F	4841446	BIN39
CYE1	SPA1	25.03	CYEspachiana3.0_pctg000002F	4851698	BIN39
CYE1	SPA1	25.03	CYEspachiana3.0_pctg000002F	4851773	BIN39
CYE1	SPA1	25.03	CYEspachiana3.0_pctg000002F	4851774	BIN39
CYE1	SPA1	25.03	CYEspachiana3.0_pctg000002F	4851864	BIN39
CYE1	SPA1	25.03	CYEspachiana3.0_pctg000002F	4852232	BIN39
CYE1	SPA1	25.03	CYEspachiana3.0_pctg000002F	4882140	BIN39
CYE1	SPA1	25.03	CYEspachiana3.0_pctg000002F	4882141	BIN39
CYE1	SPA1	25.03	CYEspachiana3.0_pctg000002F	4882172	BIN39
CYE1	SPA1	25.03	CYEspachiana3.0_pctg000002F	4934232	BIN39
CYE1	SPA1	25.03	CYEspachiana3.0_pctg000002F	4934235	BIN39
CYE1	SPA1	25.03	CYEspachiana3.0_pctg000002F	4934257	BIN39
CYE1	SPA1	25.03	CYEspachiana3.0_pctg000002F	4934276	BIN39
CYE1	SPA1	25.03	CYEspachiana3.0_pctg000002F	4934280	BIN39
CYE1	SPA1	25.03	CYEspachiana3.0_pctg000002F	4934339	BIN39
CYE1	SPA1	25.03	CYEspachiana3.0_pctg000002F	4934380	BIN39
CYE1	SPA1	25.03	CYEspachiana3.0_pctg000002F	4966443	BIN39
CYE1	SPA1	25.03	CYEspachiana3.0_pctg000002F	4966632	BIN39
CYE1	SPA1	25.03	CYEspachiana3.0_pctg000002F	4968118	BIN39
CYE1	SPA1	25.03	CYEspachiana3.0_pctg000002F	4968450	BIN39
CYE1	SPA1	25.03	CYEspachiana3.0_pctg000002F	4968863	BIN39
CYE1	SPA1	25.03	CYEspachiana3.0_pctg000002F	5091599	BIN39
CYE1	SPA1	25.03	CYEspachiana3.0_pctg000002F	5091736	BIN39
CYE1	SPA1	25.03	CYEspachiana3.0_pctg000002F	5230025	BIN39
CYE1	SPA1	25.03	CYEspachiana3.0_pctg000002F	5231418	BIN39
CYE1	SPA1	25.03	CYEspachiana3.0_pctg000002F	5235536	BIN39
CYE1	SPA1	25.03	CYEspachiana3.0_pctg000002F	5235537	BIN39
CYE1	SPA1	25.03	CYEspachiana3.0_pctg000002F	5235549	BIN39
CYE1	SPA1	25.03	CYEspachiana3.0_pctg000002F	5235746	BIN39
CYE1	SPA1	25.03	CYEspachiana3.0_pctg000002F	5247892	BIN39
CYE1	SPA1	25.03	CYEspachiana3.0_pctg000002F	5291953	BIN39
CYE1	SPA1	25.03	CYEspachiana3.0_pctg000002F	5299211	BIN39
CYE1	SPA1	25.03	CYEspachiana3.0_pctg000002F	5299224	BIN39
CYE1	SPA1	25.03	CYEspachiana3.0_pctg000002F	5299232	BIN39
CYE1	SPA1	25.03	CYEspachiana3.0_pctg000002F	5299367	BIN39
CYE1	SPA1	25.03	CYEspachiana3.0_pctg000002F	5783189	BIN39
CYE1	SPA1	25.64	CYEspachiana3.0_pctg000002F	5295315	BIN40
CYE1	SPA1	25.64	CYEspachiana3.0_pctg000002F	5398279	BIN40
CYE1	SPA1	25.64	CYEspachiana3.0_pctg000002F	5594156	BIN40
CYE1	SPA1	25.64	CYEspachiana3.0_pctg000002F	5594232	BIN40
CYE1	SPA1	25.64	CYEspachiana3.0_pctg000002F	5606050	BIN40
CYE1	SPA1	25.64	CYEspachiana3.0_pctg000002F	5606069	BIN40
CYE1	SPA1	26.25	CYEspachiana3.0_pctg000002F	5606068	BIN41
CYE1	SPA1	26.25	CYEspachiana3.0_pctg000002F	5833558	BIN41
CYE1	SPA1	26.25	CYEspachiana3.0_pctg000002F	5833988	BIN41
CYE1	SPA1	26.25	CYEspachiana3.0_pctg000002F	5834000	BIN41
CYE1	SPA1	26.86	CYEspachiana3.0_pctg000002F	5666950	BIN42
CYE1	SPA1	26.86	CYEspachiana3.0_pctg000002F	5667005	BIN42
CYE1	SPA1	26.86	CYEspachiana3.0_pctg000002F	5686936	BIN42
CYE1	SPA1	26.86	CYEspachiana3.0_pctg000002F	5686951	BIN42
CYE1	SPA1	26.86	CYEspachiana3.0_pctg000002F	5687002	BIN42
CYE1	SPA1	26.86	CYEspachiana3.0_pctg000002F	5687088	BIN42
CYE1	SPA1	26.86	CYEspachiana3.0_pctg000002F	5687381	BIN42
CYE1	SPA1	26.86	CYEspachiana3.0_pctg000002F	5704245	BIN42
CYE1	SPA1	26.86	CYEspachiana3.0_pctg000002F	5704600	BIN42
CYE1	SPA1	26.86	CYEspachiana3.0_pctg000002F	5760941	BIN42
CYE1	SPA1	26.86	CYEspachiana3.0_pctg000002F	5761018	BIN42
CYE1	SPA1	26.86	CYEspachiana3.0_pctg000002F	5761019	BIN42
CYE1	SPA1	26.86	CYEspachiana3.0_pctg000002F	5782984	BIN42
CYE1	SPA1	26.86	CYEspachiana3.0_pctg000002F	5825033	BIN42
CYE1	SPA1	26.86	CYEspachiana3.0_pctg000002F	5825070	BIN42
CYE1	SPA1	26.86	CYEspachiana3.0_pctg000002F	5825176	BIN42
CYE1	SPA1	26.86	CYEspachiana3.0_pctg000002F	5825244	BIN42
CYE1	SPA1	26.86	CYEspachiana3.0_pctg000002F	5830104	BIN42
CYE1	SPA1	26.86	CYEspachiana3.0_pctg000002F	5830110	BIN42
CYE1	SPA1	26.86	CYEspachiana3.0_pctg000002F	5830298	BIN42
CYE1	SPA1	26.86	CYEspachiana3.0_pctg000002F	5830326	BIN42
CYE1	SPA1	26.86	CYEspachiana3.0_pctg000002F	5830347	BIN42
CYE1	SPA1	26.86	CYEspachiana3.0_pctg000002F	5831065	BIN42
CYE1	SPA1	26.86	CYEspachiana3.0_pctg000002F	5831067	BIN42
CYE1	SPA1	26.86	CYEspachiana3.0_pctg000002F	5834064	BIN42
CYE1	SPA1	26.86	CYEspachiana3.0_pctg000002F	5834126	BIN42
CYE1	SPA1	26.86	CYEspachiana3.0_pctg000002F	5834225	BIN42
CYE1	SPA1	26.86	CYEspachiana3.0_pctg000002F	5852338	BIN42
CYE1	SPA1	26.86	CYEspachiana3.0_pctg000002F	5852346	BIN42
CYE1	SPA1	26.86	CYEspachiana3.0_pctg000002F	5911668	BIN42
CYE1	SPA1	26.86	CYEspachiana3.0_pctg000002F	6576624	BIN42
CYE1	SPA1	27.47	CYEspachiana3.0_pctg000002F	5831066	BIN43
CYE1	SPA1	27.47	CYEspachiana3.0_pctg000002F	5831767	BIN43
CYE1	SPA1	27.47	CYEspachiana3.0_pctg000002F	5911660	BIN43
CYE1	SPA1	27.47	CYEspachiana3.0_pctg000002F	5911708	BIN43
CYE1	SPA1	27.47	CYEspachiana3.0_pctg000002F	5927290	BIN43
CYE1	SPA1	27.47	CYEspachiana3.0_pctg000002F	6018748	BIN43
CYE1	SPA1	27.47	CYEspachiana3.0_pctg000002F	6019110	BIN43
CYE1	SPA1	27.47	CYEspachiana3.0_pctg000002F	6019124	BIN43
CYE1	SPA1	27.47	CYEspachiana3.0_pctg000002F	6052345	BIN43
CYE1	SPA1	27.47	CYEspachiana3.0_pctg000002F	6052377	BIN43
CYE1	SPA1	27.47	CYEspachiana3.0_pctg000002F	6052811	BIN43
CYE1	SPA1	27.47	CYEspachiana3.0_pctg000002F	6065218	BIN43
CYE1	SPA1	27.47	CYEspachiana3.0_pctg000002F	6065248	BIN43
CYE1	SPA1	27.47	CYEspachiana3.0_pctg000002F	6065518	BIN43
CYE1	SPA1	27.47	CYEspachiana3.0_pctg000002F	6104793	BIN43
CYE1	SPA1	27.47	CYEspachiana3.0_pctg000002F	6104803	BIN43
CYE1	SPA1	27.47	CYEspachiana3.0_pctg000002F	6105139	BIN43
CYE1	SPA1	27.47	CYEspachiana3.0_pctg000002F	6114473	BIN43
CYE1	SPA1	27.47	CYEspachiana3.0_pctg000002F	6114503	BIN43
CYE1	SPA1	27.47	CYEspachiana3.0_pctg000002F	6154402	BIN43
CYE1	SPA1	27.47	CYEspachiana3.0_pctg000002F	6154424	BIN43
CYE1	SPA1	27.47	CYEspachiana3.0_pctg000002F	6154439	BIN43
CYE1	SPA1	27.47	CYEspachiana3.0_pctg000002F	6154441	BIN43
CYE1	SPA1	27.47	CYEspachiana3.0_pctg000002F	6154461	BIN43
CYE1	SPA1	27.47	CYEspachiana3.0_pctg000002F	6154523	BIN43
CYE1	SPA1	27.47	CYEspachiana3.0_pctg000002F	6187996	BIN43
CYE1	SPA1	27.47	CYEspachiana3.0_pctg000002F	6209045	BIN43
CYE1	SPA1	27.47	CYEspachiana3.0_pctg000002F	6209118	BIN43
CYE1	SPA1	27.47	CYEspachiana3.0_pctg000002F	6209127	BIN43
CYE1	SPA1	27.47	CYEspachiana3.0_pctg000002F	6255874	BIN43
CYE1	SPA1	27.47	CYEspachiana3.0_pctg000002F	6255885	BIN43
CYE1	SPA1	27.47	CYEspachiana3.0_pctg000002F	6255886	BIN43
CYE1	SPA1	27.47	CYEspachiana3.0_pctg000002F	6256520	BIN43
CYE1	SPA1	27.47	CYEspachiana3.0_pctg000002F	6278452	BIN43
CYE1	SPA1	27.47	CYEspachiana3.0_pctg000002F	6278503	BIN43
CYE1	SPA1	27.47	CYEspachiana3.0_pctg000002F	6319465	BIN43
CYE1	SPA1	27.47	CYEspachiana3.0_pctg000002F	6319517	BIN43
CYE1	SPA1	27.47	CYEspachiana3.0_pctg000002F	6319521	BIN43
CYE1	SPA1	27.47	CYEspachiana3.0_pctg000002F	6332508	BIN43
CYE1	SPA1	27.47	CYEspachiana3.0_pctg000002F	6332727	BIN43
CYE1	SPA1	27.47	CYEspachiana3.0_pctg000002F	6332742	BIN43
CYE1	SPA1	27.47	CYEspachiana3.0_pctg000002F	6332743	BIN43
CYE1	SPA1	27.47	CYEspachiana3.0_pctg000002F	6332770	BIN43
CYE1	SPA1	27.47	CYEspachiana3.0_pctg000002F	6333197	BIN43
CYE1	SPA1	27.47	CYEspachiana3.0_pctg000002F	6350767	BIN43
CYE1	SPA1	27.47	CYEspachiana3.0_pctg000002F	6350769	BIN43
CYE1	SPA1	27.47	CYEspachiana3.0_pctg000002F	6377311	BIN43
CYE1	SPA1	27.47	CYEspachiana3.0_pctg000002F	6377474	BIN43
CYE1	SPA1	27.47	CYEspachiana3.0_pctg000002F	6381584	BIN43
CYE1	SPA1	27.47	CYEspachiana3.0_pctg000002F	6395660	BIN43
CYE1	SPA1	27.47	CYEspachiana3.0_pctg000002F	6395713	BIN43
CYE1	SPA1	27.47	CYEspachiana3.0_pctg000002F	6396869	BIN43
CYE1	SPA1	27.47	CYEspachiana3.0_pctg000002F	6397195	BIN43
CYE1	SPA1	27.47	CYEspachiana3.0_pctg000002F	6481110	BIN43
CYE1	SPA1	27.47	CYEspachiana3.0_pctg000008F	3890390	BIN43
CYE1	SPA1	28.08	CYEspachiana3.0_pctg000002F	6350749	BIN44
CYE1	SPA1	28.08	CYEspachiana3.0_pctg000002F	6377319	BIN44
CYE1	SPA1	28.08	CYEspachiana3.0_pctg000002F	6480988	BIN44
CYE1	SPA1	28.08	CYEspachiana3.0_pctg000002F	6481094	BIN44
CYE1	SPA1	28.08	CYEspachiana3.0_pctg000002F	6481105	BIN44
CYE1	SPA1	28.08	CYEspachiana3.0_pctg000002F	6484722	BIN44
CYE1	SPA1	28.08	CYEspachiana3.0_pctg000002F	6485051	BIN44
CYE1	SPA1	28.08	CYEspachiana3.0_pctg000002F	6492863	BIN44
CYE1	SPA1	28.08	CYEspachiana3.0_pctg000002F	6492888	BIN44
CYE1	SPA1	28.08	CYEspachiana3.0_pctg000002F	6492952	BIN44
CYE1	SPA1	28.08	CYEspachiana3.0_pctg000002F	6492958	BIN44
CYE1	SPA1	28.08	CYEspachiana3.0_pctg000002F	6492992	BIN44
CYE1	SPA1	28.08	CYEspachiana3.0_pctg000002F	6507440	BIN44
CYE1	SPA1	28.08	CYEspachiana3.0_pctg000002F	6507451	BIN44
CYE1	SPA1	28.08	CYEspachiana3.0_pctg000002F	6507589	BIN44
CYE1	SPA1	28.08	CYEspachiana3.0_pctg000002F	6507630	BIN44
CYE1	SPA1	28.08	CYEspachiana3.0_pctg000002F	6525715	BIN44
CYE1	SPA1	28.08	CYEspachiana3.0_pctg000002F	6525779	BIN44
CYE1	SPA1	28.08	CYEspachiana3.0_pctg000002F	6576379	BIN44
CYE1	SPA1	28.08	CYEspachiana3.0_pctg000002F	6576411	BIN44
CYE1	SPA1	28.08	CYEspachiana3.0_pctg000008F	3259033	BIN44
CYE1	SPA1	28.08	CYEspachiana3.0_pctg000008F	3259061	BIN44
CYE1	SPA1	28.08	CYEspachiana3.0_pctg000008F	4068120	BIN44
CYE1	SPA1	28.08	CYEspachiana3.0_pctg000008F	4068122	BIN44
CYE1	SPA1	28.69	CYEspachiana3.0_pctg000002F	6354854	BIN45
CYE1	SPA1	28.69	CYEspachiana3.0_pctg000002F	6546702	BIN45
CYE1	SPA1	28.69	CYEspachiana3.0_pctg000002F	6558059	BIN45
CYE1	SPA1	28.69	CYEspachiana3.0_pctg000002F	6576368	BIN45
CYE1	SPA1	28.69	CYEspachiana3.0_pctg000002F	6579770	BIN45
CYE1	SPA1	28.69	CYEspachiana3.0_pctg000002F	6580086	BIN45
CYE1	SPA1	28.69	CYEspachiana3.0_pctg000002F	6580571	BIN45
CYE1	SPA1	28.69	CYEspachiana3.0_pctg000002F	6580604	BIN45
CYE1	SPA1	28.69	CYEspachiana3.0_pctg000002F	6726739	BIN45
CYE1	SPA1	28.69	CYEspachiana3.0_pctg000002F	6726748	BIN45
CYE1	SPA1	28.69	CYEspachiana3.0_pctg000002F	6726761	BIN45
CYE1	SPA1	28.69	CYEspachiana3.0_pctg000002F	6726978	BIN45
CYE1	SPA1	28.69	CYEspachiana3.0_pctg000002F	6737254	BIN45
CYE1	SPA1	28.69	CYEspachiana3.0_pctg000002F	6737329	BIN45
CYE1	SPA1	28.69	CYEspachiana3.0_pctg000002F	6737343	BIN45
CYE1	SPA1	28.69	CYEspachiana3.0_pctg000002F	6737353	BIN45
CYE1	SPA1	28.69	CYEspachiana3.0_pctg000002F	6737354	BIN45
CYE1	SPA1	28.69	CYEspachiana3.0_pctg000002F	6739392	BIN45
CYE1	SPA1	28.69	CYEspachiana3.0_pctg000002F	6739399	BIN45
CYE1	SPA1	28.69	CYEspachiana3.0_pctg000002F	6739405	BIN45
CYE1	SPA1	28.69	CYEspachiana3.0_pctg000002F	6739438	BIN45
CYE1	SPA1	28.69	CYEspachiana3.0_pctg000002F	6739463	BIN45
CYE1	SPA1	28.69	CYEspachiana3.0_pctg000002F	6739468	BIN45
CYE1	SPA1	28.69	CYEspachiana3.0_pctg000002F	6739828	BIN45
CYE1	SPA1	28.69	CYEspachiana3.0_pctg000002F	6739903	BIN45
CYE1	SPA1	28.69	CYEspachiana3.0_pctg000002F	6746450	BIN45
CYE1	SPA1	28.69	CYEspachiana3.0_pctg000002F	6774313	BIN45
CYE1	SPA1	28.69	CYEspachiana3.0_pctg000002F	6774318	BIN45
CYE1	SPA1	28.69	CYEspachiana3.0_pctg000002F	6774335	BIN45
CYE1	SPA1	28.69	CYEspachiana3.0_pctg000002F	6796003	BIN45
CYE1	SPA1	28.69	CYEspachiana3.0_pctg000008F	3591347	BIN45
CYE1	SPA1	28.69	CYEspachiana3.0_pctg000008F	3954691	BIN45
CYE1	SPA1	28.69	CYEspachiana3.0_pctg000008F	3959777	BIN45
CYE1	SPA1	28.69	CYEspachiana3.0_pctg000008F	3996767	BIN45
CYE1	SPA1	28.69	CYEspachiana3.0_pctg000008F	3996768	BIN45
CYE1	SPA1	28.69	CYEspachiana3.0_pctg000008F	3997248	BIN45
CYE1	SPA1	28.69	CYEspachiana3.0_pctg000008F	4001407	BIN45
CYE1	SPA1	28.69	CYEspachiana3.0_pctg000008F	4005429	BIN45
CYE1	SPA1	28.69	CYEspachiana3.0_pctg000008F	4005440	BIN45
CYE1	SPA1	28.69	CYEspachiana3.0_pctg000008F	4040714	BIN45
CYE1	SPA1	28.69	CYEspachiana3.0_pctg000008F	4040717	BIN45
CYE1	SPA1	28.69	CYEspachiana3.0_pctg000008F	4040740	BIN45
CYE1	SPA1	28.69	CYEspachiana3.0_pctg000008F	4040812	BIN45
CYE1	SPA1	28.69	CYEspachiana3.0_pctg000008F	4042332	BIN45
CYE1	SPA1	28.69	CYEspachiana3.0_pctg000008F	4042543	BIN45
CYE1	SPA1	28.69	CYEspachiana3.0_pctg000008F	4058336	BIN45
CYE1	SPA1	29.3	CYEspachiana3.0_pctg000002F	6226844	BIN46
CYE1	SPA1	29.3	CYEspachiana3.0_pctg000002F	6740260	BIN46
CYE1	SPA1	29.3	CYEspachiana3.0_pctg000008F	438097	BIN46
CYE1	SPA1	29.3	CYEspachiana3.0_pctg000008F	2450793	BIN46
CYE1	SPA1	29.3	CYEspachiana3.0_pctg000008F	2451251	BIN46
CYE1	SPA1	29.3	CYEspachiana3.0_pctg000008F	2451257	BIN46
CYE1	SPA1	29.3	CYEspachiana3.0_pctg000008F	2870063	BIN46
CYE1	SPA1	29.3	CYEspachiana3.0_pctg000008F	3527468	BIN46
CYE1	SPA1	29.3	CYEspachiana3.0_pctg000008F	3670618	BIN46
CYE1	SPA1	29.3	CYEspachiana3.0_pctg000008F	3759102	BIN46
CYE1	SPA1	29.3	CYEspachiana3.0_pctg000008F	3759135	BIN46
CYE1	SPA1	29.3	CYEspachiana3.0_pctg000008F	3759266	BIN46
CYE1	SPA1	29.3	CYEspachiana3.0_pctg000008F	3773060	BIN46
CYE1	SPA1	29.3	CYEspachiana3.0_pctg000008F	3797572	BIN46
CYE1	SPA1	29.3	CYEspachiana3.0_pctg000008F	3797585	BIN46
CYE1	SPA1	29.3	CYEspachiana3.0_pctg000008F	3797595	BIN46
CYE1	SPA1	29.3	CYEspachiana3.0_pctg000008F	4074812	BIN46
CYE1	SPA1	29.91	CYEspachiana3.0_pctg000002F	6796117	BIN47
CYE1	SPA1	29.91	CYEspachiana3.0_pctg000008F	2277440	BIN47
CYE1	SPA1	29.91	CYEspachiana3.0_pctg000008F	2277461	BIN47
CYE1	SPA1	29.91	CYEspachiana3.0_pctg000008F	2618954	BIN47
CYE1	SPA1	29.91	CYEspachiana3.0_pctg000008F	2619220	BIN47
CYE1	SPA1	29.91	CYEspachiana3.0_pctg000008F	2625106	BIN47
CYE1	SPA1	29.91	CYEspachiana3.0_pctg000008F	2645137	BIN47
CYE1	SPA1	29.91	CYEspachiana3.0_pctg000008F	2752882	BIN47
CYE1	SPA1	29.91	CYEspachiana3.0_pctg000008F	2813216	BIN47
CYE1	SPA1	29.91	CYEspachiana3.0_pctg000008F	2842610	BIN47
CYE1	SPA1	29.91	CYEspachiana3.0_pctg000008F	2842781	BIN47
CYE1	SPA1	29.91	CYEspachiana3.0_pctg000008F	2856009	BIN47
CYE1	SPA1	29.91	CYEspachiana3.0_pctg000008F	2866210	BIN47
CYE1	SPA1	29.91	CYEspachiana3.0_pctg000008F	2866211	BIN47
CYE1	SPA1	29.91	CYEspachiana3.0_pctg000008F	2866266	BIN47
CYE1	SPA1	29.91	CYEspachiana3.0_pctg000008F	2866566	BIN47
CYE1	SPA1	29.91	CYEspachiana3.0_pctg000008F	2869789	BIN47
CYE1	SPA1	29.91	CYEspachiana3.0_pctg000008F	2870078	BIN47
CYE1	SPA1	29.91	CYEspachiana3.0_pctg000008F	2872522	BIN47
CYE1	SPA1	29.91	CYEspachiana3.0_pctg000008F	2881951	BIN47
CYE1	SPA1	29.91	CYEspachiana3.0_pctg000008F	2881952	BIN47
CYE1	SPA1	29.91	CYEspachiana3.0_pctg000008F	2882016	BIN47
CYE1	SPA1	29.91	CYEspachiana3.0_pctg000008F	2947246	BIN47
CYE1	SPA1	29.91	CYEspachiana3.0_pctg000008F	3036165	BIN47
CYE1	SPA1	29.91	CYEspachiana3.0_pctg000008F	3060506	BIN47
CYE1	SPA1	29.91	CYEspachiana3.0_pctg000008F	3140688	BIN47
CYE1	SPA1	29.91	CYEspachiana3.0_pctg000008F	3145263	BIN47
CYE1	SPA1	29.91	CYEspachiana3.0_pctg000008F	3145544	BIN47
CYE1	SPA1	29.91	CYEspachiana3.0_pctg000008F	3157142	BIN47
CYE1	SPA1	29.91	CYEspachiana3.0_pctg000008F	3157217	BIN47
CYE1	SPA1	29.91	CYEspachiana3.0_pctg000008F	3157261	BIN47
CYE1	SPA1	29.91	CYEspachiana3.0_pctg000008F	3184858	BIN47
CYE1	SPA1	29.91	CYEspachiana3.0_pctg000008F	3184918	BIN47
CYE1	SPA1	29.91	CYEspachiana3.0_pctg000008F	3185124	BIN47
CYE1	SPA1	29.91	CYEspachiana3.0_pctg000008F	3185128	BIN47
CYE1	SPA1	29.91	CYEspachiana3.0_pctg000008F	3185157	BIN47
CYE1	SPA1	29.91	CYEspachiana3.0_pctg000008F	3252157	BIN47
CYE1	SPA1	29.91	CYEspachiana3.0_pctg000008F	3316864	BIN47
CYE1	SPA1	29.91	CYEspachiana3.0_pctg000008F	3317166	BIN47
CYE1	SPA1	29.91	CYEspachiana3.0_pctg000008F	3332497	BIN47
CYE1	SPA1	29.91	CYEspachiana3.0_pctg000008F	3494169	BIN47
CYE1	SPA1	29.91	CYEspachiana3.0_pctg000008F	3494184	BIN47
CYE1	SPA1	29.91	CYEspachiana3.0_pctg000008F	3494263	BIN47
CYE1	SPA1	29.91	CYEspachiana3.0_pctg000008F	3524763	BIN47
CYE1	SPA1	29.91	CYEspachiana3.0_pctg000008F	3524787	BIN47
CYE1	SPA1	29.91	CYEspachiana3.0_pctg000008F	3524790	BIN47
CYE1	SPA1	29.91	CYEspachiana3.0_pctg000008F	3525053	BIN47
CYE1	SPA1	29.91	CYEspachiana3.0_pctg000008F	3543139	BIN47
CYE1	SPA1	29.91	CYEspachiana3.0_pctg000008F	3563728	BIN47
CYE1	SPA1	29.91	CYEspachiana3.0_pctg000008F	3563756	BIN47
CYE1	SPA1	29.91	CYEspachiana3.0_pctg000008F	3564073	BIN47
CYE1	SPA1	29.91	CYEspachiana3.0_pctg000008F	3564329	BIN47
CYE1	SPA1	29.91	CYEspachiana3.0_pctg000008F	3759289	BIN47
CYE1	SPA1	30.52	CYEspachiana3.0_pctg000002F	5299342	BIN48
CYE1	SPA1	30.52	CYEspachiana3.0_pctg000002F	6507492	BIN48
CYE1	SPA1	30.52	CYEspachiana3.0_pctg000008F	2284233	BIN48
CYE1	SPA1	30.52	CYEspachiana3.0_pctg000008F	2284251	BIN48
CYE1	SPA1	30.52	CYEspachiana3.0_pctg000008F	2288561	BIN48
CYE1	SPA1	30.52	CYEspachiana3.0_pctg000008F	2288647	BIN48
CYE1	SPA1	30.52	CYEspachiana3.0_pctg000008F	2288648	BIN48
CYE1	SPA1	30.52	CYEspachiana3.0_pctg000008F	2339663	BIN48
CYE1	SPA1	30.52	CYEspachiana3.0_pctg000008F	2339990	BIN48
CYE1	SPA1	30.52	CYEspachiana3.0_pctg000008F	2451273	BIN48
CYE1	SPA1	31.13	CYEspachiana3.0_actg000008F-032-01	39057	BIN49
CYE1	SPA1	31.13	CYEspachiana3.0_pctg000008F	1880310	BIN49
CYE1	SPA1	31.13	CYEspachiana3.0_pctg000008F	1905529	BIN49
CYE1	SPA1	31.13	CYEspachiana3.0_pctg000008F	1905609	BIN49
CYE1	SPA1	31.13	CYEspachiana3.0_pctg000008F	1905627	BIN49
CYE1	SPA1	31.13	CYEspachiana3.0_pctg000008F	1905631	BIN49
CYE1	SPA1	31.13	CYEspachiana3.0_pctg000008F	1905653	BIN49
CYE1	SPA1	31.13	CYEspachiana3.0_pctg000008F	1905687	BIN49
CYE1	SPA1	31.13	CYEspachiana3.0_pctg000008F	2051804	BIN49
CYE1	SPA1	31.13	CYEspachiana3.0_pctg000008F	2052165	BIN49
CYE1	SPA1	31.13	CYEspachiana3.0_pctg000008F	2450770	BIN49
CYE1	SPA1	31.74	CYEspachiana3.0_pctg000008F	1633311	BIN50
CYE1	SPA1	31.74	CYEspachiana3.0_pctg000008F	1712395	BIN50
CYE1	SPA1	31.74	CYEspachiana3.0_pctg000008F	1733142	BIN50
CYE1	SPA1	31.74	CYEspachiana3.0_pctg000008F	1733467	BIN50
CYE1	SPA1	31.74	CYEspachiana3.0_pctg000008F	1749833	BIN50
CYE1	SPA1	31.74	CYEspachiana3.0_pctg000008F	1758718	BIN50
CYE1	SPA1	31.74	CYEspachiana3.0_pctg000008F	1758729	BIN50
CYE1	SPA1	31.74	CYEspachiana3.0_pctg000008F	1758735	BIN50
CYE1	SPA1	31.74	CYEspachiana3.0_pctg000008F	1758915	BIN50
CYE1	SPA1	31.74	CYEspachiana3.0_pctg000008F	1786058	BIN50
CYE1	SPA1	31.74	CYEspachiana3.0_pctg000008F	1786069	BIN50
CYE1	SPA1	31.74	CYEspachiana3.0_pctg000008F	1786112	BIN50
CYE1	SPA1	31.74	CYEspachiana3.0_pctg000008F	1786392	BIN50
CYE1	SPA1	31.74	CYEspachiana3.0_pctg000008F	1786400	BIN50
CYE1	SPA1	31.74	CYEspachiana3.0_pctg000008F	1786417	BIN50
CYE1	SPA1	31.74	CYEspachiana3.0_pctg000008F	1788549	BIN50
CYE1	SPA1	31.74	CYEspachiana3.0_pctg000008F	1788640	BIN50
CYE1	SPA1	31.74	CYEspachiana3.0_pctg000008F	1793304	BIN50
CYE1	SPA1	31.74	CYEspachiana3.0_pctg000008F	1793333	BIN50
CYE1	SPA1	31.74	CYEspachiana3.0_pctg000008F	1793392	BIN50
CYE1	SPA1	31.74	CYEspachiana3.0_pctg000008F	1874707	BIN50
CYE1	SPA1	31.74	CYEspachiana3.0_pctg000008F	1874720	BIN50
CYE1	SPA1	31.74	CYEspachiana3.0_pctg000008F	1874729	BIN50
CYE1	SPA1	31.74	CYEspachiana3.0_pctg000008F	1874778	BIN50
CYE1	SPA1	31.74	CYEspachiana3.0_pctg000008F	1875000	BIN50
CYE1	SPA1	31.74	CYEspachiana3.0_pctg000008F	1880231	BIN50
CYE1	SPA1	31.74	CYEspachiana3.0_pctg000008F	1905449	BIN50
CYE1	SPA1	31.74	CYEspachiana3.0_pctg000008F	1953967	BIN50
CYE1	SPA1	31.74	CYEspachiana3.0_pctg000008F	1953980	BIN50
CYE1	SPA1	31.74	CYEspachiana3.0_pctg000008F	1953999	BIN50
CYE1	SPA1	31.74	CYEspachiana3.0_pctg000008F	1954004	BIN50
CYE1	SPA1	31.74	CYEspachiana3.0_pctg000008F	1954051	BIN50
CYE1	SPA1	31.74	CYEspachiana3.0_pctg000008F	1955657	BIN50
CYE1	SPA1	31.74	CYEspachiana3.0_pctg000008F	1955675	BIN50
CYE1	SPA1	31.74	CYEspachiana3.0_pctg000008F	1955688	BIN50
CYE1	SPA1	31.74	CYEspachiana3.0_pctg000008F	1955703	BIN50
CYE1	SPA1	32.35	CYEspachiana3.0_pctg000008F	1694679	BIN51
CYE1	SPA1	32.35	CYEspachiana3.0_pctg000008F	1695006	BIN51
CYE1	SPA1	32.35	CYEspachiana3.0_pctg000008F	1695045	BIN51
CYE1	SPA1	32.35	CYEspachiana3.0_pctg000008F	1695471	BIN51
CYE1	SPA1	32.35	CYEspachiana3.0_pctg000008F	1695866	BIN51
CYE1	SPA1	32.35	CYEspachiana3.0_pctg000008F	2284291	BIN51
CYE1	SPA1	32.96	CYEspachiana3.0_pctg000008F	573176	BIN52
CYE1	SPA1	32.96	CYEspachiana3.0_pctg000008F	573177	BIN52
CYE1	SPA1	32.96	CYEspachiana3.0_pctg000008F	573391	BIN52
CYE1	SPA1	32.96	CYEspachiana3.0_pctg000008F	1239416	BIN52
CYE1	SPA1	32.96	CYEspachiana3.0_pctg000008F	1239789	BIN52
CYE1	SPA1	32.96	CYEspachiana3.0_pctg000008F	1453588	BIN52
CYE1	SPA1	32.96	CYEspachiana3.0_pctg000008F	1632997	BIN52
CYE1	SPA1	32.96	CYEspachiana3.0_pctg000008F	1633372	BIN52
CYE1	SPA1	32.96	CYEspachiana3.0_pctg000008F	1633447	BIN52
CYE1	SPA1	32.96	CYEspachiana3.0_pctg000008F	1634832	BIN52
CYE1	SPA1	32.96	CYEspachiana3.0_pctg000008F	1758854	BIN52
CYE1	SPA1	33.57	CYEspachiana3.0_pctg000008F	1025295	BIN53
CYE1	SPA1	33.57	CYEspachiana3.0_pctg000008F	1441409	BIN53
CYE1	SPA1	33.57	CYEspachiana3.0_pctg000008F	1441412	BIN53
CYE1	SPA1	33.57	CYEspachiana3.0_pctg000008F	1441418	BIN53
CYE1	SPA1	33.57	CYEspachiana3.0_pctg000008F	1445837	BIN53
CYE1	SPA1	33.57	CYEspachiana3.0_pctg000008F	1446179	BIN53
CYE1	SPA1	33.57	CYEspachiana3.0_pctg000008F	1493876	BIN53
CYE1	SPA1	33.57	CYEspachiana3.0_pctg000008F	1503759	BIN53
CYE1	SPA1	33.57	CYEspachiana3.0_pctg000008F	1504261	BIN53
CYE1	SPA1	33.57	CYEspachiana3.0_pctg000008F	1557004	BIN53
CYE1	SPA1	33.57	CYEspachiana3.0_pctg000008F	1577732	BIN53
CYE1	SPA1	33.57	CYEspachiana3.0_pctg000008F	1596945	BIN53
CYE1	SPA1	33.57	CYEspachiana3.0_pctg000008F	1596948	BIN53
CYE1	SPA1	33.57	CYEspachiana3.0_pctg000008F	1623964	BIN53
CYE1	SPA1	33.57	CYEspachiana3.0_pctg000008F	1623979	BIN53
CYE1	SPA1	33.57	CYEspachiana3.0_pctg000008F	1623980	BIN53
CYE1	SPA1	33.57	CYEspachiana3.0_pctg000008F	1623984	BIN53
CYE1	SPA1	34.18	CYEspachiana3.0_pctg000008F	1020812	BIN54
CYE1	SPA1	34.18	CYEspachiana3.0_pctg000008F	1164566	BIN54
CYE1	SPA1	34.18	CYEspachiana3.0_pctg000008F	1175295	BIN54
CYE1	SPA1	34.18	CYEspachiana3.0_pctg000008F	1175296	BIN54
CYE1	SPA1	34.18	CYEspachiana3.0_pctg000008F	1175298	BIN54
CYE1	SPA1	34.18	CYEspachiana3.0_pctg000008F	1243237	BIN54
CYE1	SPA1	34.18	CYEspachiana3.0_pctg000008F	1297185	BIN54
CYE1	SPA1	34.18	CYEspachiana3.0_pctg000008F	1297202	BIN54
CYE1	SPA1	34.18	CYEspachiana3.0_pctg000008F	1297385	BIN54
CYE1	SPA1	34.18	CYEspachiana3.0_pctg000008F	1317224	BIN54
CYE1	SPA1	34.18	CYEspachiana3.0_pctg000008F	1317379	BIN54
CYE1	SPA1	34.18	CYEspachiana3.0_pctg000008F	1317408	BIN54
CYE1	SPA1	34.79	CYEspachiana3.0_pctg000001F	107768	BIN55
CYE1	SPA1	34.79	CYEspachiana3.0_pctg000001F	1213387	BIN55
CYE1	SPA1	34.79	CYEspachiana3.0_pctg000001F	1215276	BIN55
CYE1	SPA1	34.79	CYEspachiana3.0_pctg000008F	190394	BIN55
CYE1	SPA1	34.79	CYEspachiana3.0_pctg000008F	908191	BIN55
CYE1	SPA1	34.79	CYEspachiana3.0_pctg000008F	1020126	BIN55
CYE1	SPA1	34.79	CYEspachiana3.0_pctg000008F	1472494	BIN55
CYE1	SPA1	35.4	CYEspachiana3.0_pctg000001F	19601	BIN56
CYE1	SPA1	35.4	CYEspachiana3.0_pctg000001F	87516	BIN56
CYE1	SPA1	35.4	CYEspachiana3.0_pctg000001F	115789	BIN56
CYE1	SPA1	35.4	CYEspachiana3.0_pctg000001F	122195	BIN56
CYE1	SPA1	35.4	CYEspachiana3.0_pctg000001F	217886	BIN56
CYE1	SPA1	35.4	CYEspachiana3.0_pctg000001F	218007	BIN56
CYE1	SPA1	35.4	CYEspachiana3.0_pctg000001F	226236	BIN56
CYE1	SPA1	35.4	CYEspachiana3.0_pctg000001F	226253	BIN56
CYE1	SPA1	35.4	CYEspachiana3.0_pctg000001F	242298	BIN56
CYE1	SPA1	35.4	CYEspachiana3.0_pctg000001F	263236	BIN56
CYE1	SPA1	35.4	CYEspachiana3.0_pctg000001F	263396	BIN56
CYE1	SPA1	35.4	CYEspachiana3.0_pctg000001F	285706	BIN56
CYE1	SPA1	35.4	CYEspachiana3.0_pctg000001F	289104	BIN56
CYE1	SPA1	35.4	CYEspachiana3.0_pctg000001F	311829	BIN56
CYE1	SPA1	35.4	CYEspachiana3.0_pctg000001F	311886	BIN56
CYE1	SPA1	35.4	CYEspachiana3.0_pctg000001F	330115	BIN56
CYE1	SPA1	35.4	CYEspachiana3.0_pctg000001F	385237	BIN56
CYE1	SPA1	35.4	CYEspachiana3.0_pctg000001F	385246	BIN56
CYE1	SPA1	35.4	CYEspachiana3.0_pctg000001F	385449	BIN56
CYE1	SPA1	35.4	CYEspachiana3.0_pctg000001F	454558	BIN56
CYE1	SPA1	35.4	CYEspachiana3.0_pctg000001F	454570	BIN56
CYE1	SPA1	35.4	CYEspachiana3.0_pctg000001F	454602	BIN56
CYE1	SPA1	35.4	CYEspachiana3.0_pctg000001F	454608	BIN56
CYE1	SPA1	35.4	CYEspachiana3.0_pctg000001F	454636	BIN56
CYE1	SPA1	35.4	CYEspachiana3.0_pctg000001F	488621	BIN56
CYE1	SPA1	35.4	CYEspachiana3.0_pctg000001F	488992	BIN56
CYE1	SPA1	35.4	CYEspachiana3.0_pctg000001F	489024	BIN56
CYE1	SPA1	35.4	CYEspachiana3.0_pctg000001F	489028	BIN56
CYE1	SPA1	35.4	CYEspachiana3.0_pctg000001F	489046	BIN56
CYE1	SPA1	35.4	CYEspachiana3.0_pctg000001F	489113	BIN56
CYE1	SPA1	35.4	CYEspachiana3.0_pctg000001F	489183	BIN56
CYE1	SPA1	35.4	CYEspachiana3.0_pctg000001F	489191	BIN56
CYE1	SPA1	35.4	CYEspachiana3.0_pctg000001F	489195	BIN56
CYE1	SPA1	35.4	CYEspachiana3.0_pctg000001F	489303	BIN56
CYE1	SPA1	35.4	CYEspachiana3.0_pctg000001F	489309	BIN56
CYE1	SPA1	35.4	CYEspachiana3.0_pctg000001F	489354	BIN56
CYE1	SPA1	35.4	CYEspachiana3.0_pctg000001F	489375	BIN56
CYE1	SPA1	35.4	CYEspachiana3.0_pctg000001F	496806	BIN56
CYE1	SPA1	35.4	CYEspachiana3.0_pctg000001F	496983	BIN56
CYE1	SPA1	35.4	CYEspachiana3.0_pctg000001F	513078	BIN56
CYE1	SPA1	35.4	CYEspachiana3.0_pctg000001F	513342	BIN56
CYE1	SPA1	35.4	CYEspachiana3.0_pctg000001F	514912	BIN56
CYE1	SPA1	35.4	CYEspachiana3.0_pctg000001F	519669	BIN56
CYE1	SPA1	35.4	CYEspachiana3.0_pctg000001F	519689	BIN56
CYE1	SPA1	35.4	CYEspachiana3.0_pctg000001F	519707	BIN56
CYE1	SPA1	35.4	CYEspachiana3.0_pctg000001F	531922	BIN56
CYE1	SPA1	35.4	CYEspachiana3.0_pctg000001F	560584	BIN56
CYE1	SPA1	35.4	CYEspachiana3.0_pctg000001F	560632	BIN56
CYE1	SPA1	35.4	CYEspachiana3.0_pctg000001F	562904	BIN56
CYE1	SPA1	35.4	CYEspachiana3.0_pctg000001F	572820	BIN56
CYE1	SPA1	35.4	CYEspachiana3.0_pctg000001F	582656	BIN56
CYE1	SPA1	35.4	CYEspachiana3.0_pctg000001F	597662	BIN56
CYE1	SPA1	35.4	CYEspachiana3.0_pctg000001F	597664	BIN56
CYE1	SPA1	35.4	CYEspachiana3.0_pctg000001F	597690	BIN56
CYE1	SPA1	35.4	CYEspachiana3.0_pctg000001F	597705	BIN56
CYE1	SPA1	35.4	CYEspachiana3.0_pctg000001F	597726	BIN56
CYE1	SPA1	35.4	CYEspachiana3.0_pctg000001F	597983	BIN56
CYE1	SPA1	35.4	CYEspachiana3.0_pctg000001F	643963	BIN56
CYE1	SPA1	35.4	CYEspachiana3.0_pctg000001F	644007	BIN56
CYE1	SPA1	35.4	CYEspachiana3.0_pctg000001F	657830	BIN56
CYE1	SPA1	35.4	CYEspachiana3.0_pctg000001F	657838	BIN56
CYE1	SPA1	35.4	CYEspachiana3.0_pctg000001F	657900	BIN56
CYE1	SPA1	35.4	CYEspachiana3.0_pctg000001F	667579	BIN56
CYE1	SPA1	35.4	CYEspachiana3.0_pctg000001F	667619	BIN56
CYE1	SPA1	35.4	CYEspachiana3.0_pctg000001F	684951	BIN56
CYE1	SPA1	35.4	CYEspachiana3.0_pctg000001F	696358	BIN56
CYE1	SPA1	35.4	CYEspachiana3.0_pctg000001F	696756	BIN56
CYE1	SPA1	35.4	CYEspachiana3.0_pctg000001F	702723	BIN56
CYE1	SPA1	35.4	CYEspachiana3.0_pctg000001F	703376	BIN56
CYE1	SPA1	35.4	CYEspachiana3.0_pctg000001F	703463	BIN56
CYE1	SPA1	35.4	CYEspachiana3.0_pctg000001F	829414	BIN56
CYE1	SPA1	35.4	CYEspachiana3.0_pctg000001F	829470	BIN56
CYE1	SPA1	35.4	CYEspachiana3.0_pctg000001F	829478	BIN56
CYE1	SPA1	35.4	CYEspachiana3.0_pctg000001F	829510	BIN56
CYE1	SPA1	35.4	CYEspachiana3.0_pctg000001F	837247	BIN56
CYE1	SPA1	35.4	CYEspachiana3.0_pctg000001F	837287	BIN56
CYE1	SPA1	35.4	CYEspachiana3.0_pctg000001F	837407	BIN56
CYE1	SPA1	35.4	CYEspachiana3.0_pctg000001F	837621	BIN56
CYE1	SPA1	35.4	CYEspachiana3.0_pctg000001F	973788	BIN56
CYE1	SPA1	35.4	CYEspachiana3.0_pctg000001F	1008454	BIN56
CYE1	SPA1	35.4	CYEspachiana3.0_pctg000001F	1044443	BIN56
CYE1	SPA1	35.4	CYEspachiana3.0_pctg000001F	1044576	BIN56
CYE1	SPA1	35.4	CYEspachiana3.0_pctg000001F	1061170	BIN56
CYE1	SPA1	35.4	CYEspachiana3.0_pctg000001F	1061318	BIN56
CYE1	SPA1	35.4	CYEspachiana3.0_pctg000001F	1073130	BIN56
CYE1	SPA1	35.4	CYEspachiana3.0_pctg000001F	1213343	BIN56
CYE1	SPA1	35.4	CYEspachiana3.0_pctg000001F	1213356	BIN56
CYE1	SPA1	35.4	CYEspachiana3.0_pctg000001F	1215313	BIN56
CYE1	SPA1	35.4	CYEspachiana3.0_pctg000001F	1221275	BIN56
CYE1	SPA1	35.4	CYEspachiana3.0_pctg000001F	1221536	BIN56
CYE1	SPA1	35.4	CYEspachiana3.0_pctg000001F	1244640	BIN56
CYE1	SPA1	35.4	CYEspachiana3.0_pctg000001F	1245089	BIN56
CYE1	SPA1	35.4	CYEspachiana3.0_pctg000008F	40782	BIN56
CYE1	SPA1	35.4	CYEspachiana3.0_pctg000008F	43394	BIN56
CYE1	SPA1	35.4	CYEspachiana3.0_pctg000008F	43414	BIN56
CYE1	SPA1	35.4	CYEspachiana3.0_pctg000008F	43416	BIN56
CYE1	SPA1	35.4	CYEspachiana3.0_pctg000008F	97660	BIN56
CYE1	SPA1	35.4	CYEspachiana3.0_pctg000008F	97670	BIN56
CYE1	SPA1	35.4	CYEspachiana3.0_pctg000008F	97702	BIN56
CYE1	SPA1	35.4	CYEspachiana3.0_pctg000008F	190063	BIN56
CYE1	SPA1	35.4	CYEspachiana3.0_pctg000008F	190134	BIN56
CYE1	SPA1	35.4	CYEspachiana3.0_pctg000008F	190142	BIN56
CYE1	SPA1	35.4	CYEspachiana3.0_pctg000008F	190452	BIN56
CYE1	SPA1	35.4	CYEspachiana3.0_pctg000008F	341012	BIN56
CYE1	SPA1	35.4	CYEspachiana3.0_pctg000008F	406716	BIN56
CYE1	SPA1	35.4	CYEspachiana3.0_pctg000008F	406733	BIN56
CYE1	SPA1	35.4	CYEspachiana3.0_pctg000008F	406817	BIN56
CYE1	SPA1	35.4	CYEspachiana3.0_pctg000008F	406831	BIN56
CYE1	SPA1	35.4	CYEspachiana3.0_pctg000008F	438093	BIN56
CYE1	SPA1	35.4	CYEspachiana3.0_pctg000008F	449107	BIN56
CYE1	SPA1	35.4	CYEspachiana3.0_pctg000008F	449235	BIN56
CYE1	SPA1	35.4	CYEspachiana3.0_pctg000008F	449281	BIN56
CYE1	SPA1	35.4	CYEspachiana3.0_pctg000008F	449282	BIN56
CYE1	SPA1	35.4	CYEspachiana3.0_pctg000008F	474341	BIN56
CYE1	SPA1	35.4	CYEspachiana3.0_pctg000008F	474722	BIN56
CYE1	SPA1	35.4	CYEspachiana3.0_pctg000008F	474724	BIN56
CYE1	SPA1	35.4	CYEspachiana3.0_pctg000008F	474773	BIN56
CYE1	SPA1	35.4	CYEspachiana3.0_pctg000008F	474774	BIN56
CYE1	SPA1	35.4	CYEspachiana3.0_pctg000008F	475166	BIN56
CYE1	SPA1	35.4	CYEspachiana3.0_pctg000008F	475172	BIN56
CYE1	SPA1	35.4	CYEspachiana3.0_pctg000008F	492621	BIN56
CYE1	SPA1	35.4	CYEspachiana3.0_pctg000008F	492633	BIN56
CYE1	SPA1	35.4	CYEspachiana3.0_pctg000008F	494238	BIN56
CYE1	SPA1	35.4	CYEspachiana3.0_pctg000008F	511927	BIN56
CYE1	SPA1	35.4	CYEspachiana3.0_pctg000008F	511935	BIN56
CYE1	SPA1	35.4	CYEspachiana3.0_pctg000008F	512004	BIN56
CYE1	SPA1	35.4	CYEspachiana3.0_pctg000008F	561766	BIN56
CYE1	SPA1	35.4	CYEspachiana3.0_pctg000008F	653085	BIN56
CYE1	SPA1	35.4	CYEspachiana3.0_pctg000008F	708197	BIN56
CYE1	SPA1	35.4	CYEspachiana3.0_pctg000008F	883070	BIN56
CYE1	SPA1	35.4	CYEspachiana3.0_pctg000008F	885498	BIN56
CYE1	SPA1	35.4	CYEspachiana3.0_pctg000008F	885507	BIN56
CYE1	SPA1	35.4	CYEspachiana3.0_pctg000008F	998525	BIN56
CYE1	SPA1	35.4	CYEspachiana3.0_pctg000008F	998593	BIN56
CYE1	SPA1	35.4	CYEspachiana3.0_pctg000008F	998763	BIN56
CYE1	SPA1	35.4	CYEspachiana3.0_pctg000008F	1020133	BIN56
CYE1	SPA1	35.4	CYEspachiana3.0_pctg000008F	1020476	BIN56
CYE1	SPA1	35.4	CYEspachiana3.0_pctg000008F	1080717	BIN56
CYE1	SPA1	35.4	CYEspachiana3.0_pctg000008F	1082045	BIN56
CYE1	SPA1	35.4	CYEspachiana3.0_pctg000008F	1082064	BIN56
CYE1	SPA1	36.01	CYEspachiana3.0_pctg000001F	121985	BIN57
CYE1	SPA1	36.01	CYEspachiana3.0_pctg000001F	165098	BIN57
CYE1	SPA1	36.01	CYEspachiana3.0_pctg000001F	165213	BIN57
CYE1	SPA1	36.01	CYEspachiana3.0_pctg000001F	248919	BIN57
CYE1	SPA1	36.01	CYEspachiana3.0_pctg000001F	248943	BIN57
CYE1	SPA1	36.01	CYEspachiana3.0_pctg000001F	248951	BIN57
CYE1	SPA1	36.01	CYEspachiana3.0_pctg000001F	703536	BIN57
CYE1	SPA1	36.01	CYEspachiana3.0_pctg000001F	852231	BIN57
CYE1	SPA1	36.01	CYEspachiana3.0_pctg000001F	1073127	BIN57
CYE1	SPA1	36.01	CYEspachiana3.0_pctg000001F	1073135	BIN57
CYE1	SPA1	36.01	CYEspachiana3.0_pctg000001F	1073137	BIN57
CYE1	SPA1	36.01	CYEspachiana3.0_pctg000001F	1073166	BIN57
CYE1	SPA1	36.01	CYEspachiana3.0_pctg000001F	1073168	BIN57
CYE1	SPA1	36.01	CYEspachiana3.0_pctg000001F	1073250	BIN57
CYE1	SPA1	36.01	CYEspachiana3.0_pctg000001F	1073318	BIN57
CYE1	SPA1	36.01	CYEspachiana3.0_pctg000001F	1244341	BIN57
CYE1	SPA1	36.01	CYEspachiana3.0_pctg000001F	1244370	BIN57
CYE1	SPA1	36.01	CYEspachiana3.0_pctg000001F	1317836	BIN57
CYE1	SPA1	36.01	CYEspachiana3.0_pctg000001F	1318012	BIN57
CYE1	SPA1	36.01	CYEspachiana3.0_pctg000001F	1426135	BIN57
CYE1	SPA1	36.01	CYEspachiana3.0_pctg000001F	1426632	BIN57
CYE1	SPA1	36.01	CYEspachiana3.0_pctg000008F	428351	BIN57
CYE1	SPA1	36.01	CYEspachiana3.0_pctg000008F	428352	BIN57
CYE1	SPA1	36.01	CYEspachiana3.0_pctg000008F	474371	BIN57
CYE1	SPA1	36.01	CYEspachiana3.0_pctg000008F	998591	BIN57
CYE1	SPA1	36.01	CYEspachiana3.0_pctg000008F	1020491	BIN57
CYE1	SPA1	36.01	CYEspachiana3.0_pctg000008F	1057731	BIN57
CYE1	SPA1	36.01	CYEspachiana3.0_pctg000008F	1057796	BIN57
CYE1	SPA1	36.01	CYEspachiana3.0_pctg000008F	1557000	BIN57
CYE1	SPA1	36.62	CYEspachiana3.0_pctg000001F	1318089	BIN58
CYE1	SPA1	36.62	CYEspachiana3.0_pctg000001F	1331843	BIN58
CYE1	SPA1	36.62	CYEspachiana3.0_pctg000001F	1331857	BIN58
CYE1	SPA1	36.62	CYEspachiana3.0_pctg000001F	1366918	BIN58
CYE1	SPA1	36.62	CYEspachiana3.0_pctg000001F	1367061	BIN58
CYE1	SPA1	36.62	CYEspachiana3.0_pctg000001F	1426101	BIN58
CYE1	SPA1	36.62	CYEspachiana3.0_pctg000001F	1426188	BIN58
CYE1	SPA1	36.62	CYEspachiana3.0_pctg000001F	1461627	BIN58
CYE1	SPA1	36.62	CYEspachiana3.0_pctg000001F	1949133	BIN58
CYE1	SPA1	36.62	CYEspachiana3.0_pctg000008F	1058017	BIN58
CYE1	SPA1	37.23	CYEspachiana3.0_pctg000001F	400423	BIN59
CYE1	SPA1	37.23	CYEspachiana3.0_pctg000001F	1574059	BIN59
CYE1	SPA1	37.23	CYEspachiana3.0_pctg000001F	1574097	BIN59
CYE1	SPA1	37.23	CYEspachiana3.0_pctg000001F	1574398	BIN59
CYE1	SPA1	37.23	CYEspachiana3.0_pctg000001F	1574424	BIN59
CYE1	SPA1	37.23	CYEspachiana3.0_pctg000001F	1574439	BIN59
CYE1	SPA1	37.23	CYEspachiana3.0_pctg000001F	1574442	BIN59
CYE1	SPA1	37.23	CYEspachiana3.0_pctg000001F	1574538	BIN59
CYE1	SPA1	37.23	CYEspachiana3.0_pctg000001F	1574565	BIN59
CYE1	SPA1	37.23	CYEspachiana3.0_pctg000001F	1574943	BIN59
CYE1	SPA1	37.23	CYEspachiana3.0_pctg000008F	526354	BIN59
CYE1	SPA1	37.84	CYEspachiana3.0_pctg000001F	1574968	BIN60
CYE1	SPA1	39.06	CYEspachiana3.0_pctg000001F	636319	BIN62
CYE1	SPA1	39.06	CYEspachiana3.0_pctg000001F	1938383	BIN62
CYE1	SPA1	39.06	CYEspachiana3.0_pctg000001F	1938753	BIN62
CYE1	SPA1	39.06	CYEspachiana3.0_pctg000001F	1938756	BIN62
CYE1	SPA1	39.06	CYEspachiana3.0_pctg000001F	1938795	BIN62
CYE1	SPA1	39.06	CYEspachiana3.0_pctg000001F	1938917	BIN62
CYE1	SPA1	39.06	CYEspachiana3.0_pctg000001F	1940387	BIN62
CYE1	SPA1	39.06	CYEspachiana3.0_pctg000001F	1940388	BIN62
CYE1	SPA1	39.06	CYEspachiana3.0_pctg000001F	1949062	BIN62
CYE1	SPA1	39.06	CYEspachiana3.0_pctg000001F	1949117	BIN62
CYE1	SPA1	39.06	CYEspachiana3.0_pctg000001F	1955013	BIN62
CYE1	SPA1	39.06	CYEspachiana3.0_pctg000001F	1965206	BIN62
CYE1	SPA1	39.06	CYEspachiana3.0_pctg000001F	1965326	BIN62
CYE1	SPA1	39.06	CYEspachiana3.0_pctg000001F	1965354	BIN62
CYE1	SPA1	39.06	CYEspachiana3.0_pctg000001F	1965357	BIN62
CYE1	SPA1	39.06	CYEspachiana3.0_pctg000001F	2054951	BIN62
CYE1	SPA1	39.06	CYEspachiana3.0_pctg000001F	2066339	BIN62
CYE1	SPA1	39.67	CYEspachiana3.0_pctg000001F	1875388	BIN63
CYE1	SPA1	39.67	CYEspachiana3.0_pctg000001F	2060244	BIN63
CYE1	SPA1	39.67	CYEspachiana3.0_pctg000001F	2062874	BIN63
CYE1	SPA1	39.67	CYEspachiana3.0_pctg000001F	2078782	BIN63
CYE1	SPA1	39.67	CYEspachiana3.0_pctg000001F	2078808	BIN63
CYE1	SPA1	39.67	CYEspachiana3.0_pctg000001F	2262520	BIN63
CYE1	SPA1	39.67	CYEspachiana3.0_pctg000001F	2291677	BIN63
CYE1	SPA1	39.67	CYEspachiana3.0_pctg000001F	2296474	BIN63
CYE1	SPA1	39.67	CYEspachiana3.0_pctg000001F	2310069	BIN63
CYE1	SPA1	39.67	CYEspachiana3.0_pctg000001F	2330348	BIN63
CYE1	SPA1	39.67	CYEspachiana3.0_pctg000001F	2350327	BIN63
CYE1	SPA1	39.67	CYEspachiana3.0_pctg000001F	2725197	BIN63
CYE1	SPA1	40.28	CYEspachiana3.0_pctg000001F	2343672	BIN64
CYE1	SPA1	40.28	CYEspachiana3.0_pctg000001F	2350332	BIN64
CYE1	SPA1	40.28	CYEspachiana3.0_pctg000001F	2363053	BIN64
CYE1	SPA1	40.28	CYEspachiana3.0_pctg000001F	2363054	BIN64
CYE1	SPA1	40.28	CYEspachiana3.0_pctg000001F	2363120	BIN64
CYE1	SPA1	40.28	CYEspachiana3.0_pctg000001F	2363216	BIN64
CYE1	SPA1	40.28	CYEspachiana3.0_pctg000001F	2363251	BIN64
CYE1	SPA1	40.28	CYEspachiana3.0_pctg000001F	2363274	BIN64
CYE1	SPA1	40.28	CYEspachiana3.0_pctg000001F	2363367	BIN64
CYE1	SPA1	40.28	CYEspachiana3.0_pctg000001F	2363377	BIN64
CYE1	SPA1	40.28	CYEspachiana3.0_pctg000001F	2377689	BIN64
CYE1	SPA1	40.28	CYEspachiana3.0_pctg000001F	2384104	BIN64
CYE1	SPA1	40.28	CYEspachiana3.0_pctg000001F	2384118	BIN64
CYE1	SPA1	40.28	CYEspachiana3.0_pctg000001F	2475657	BIN64
CYE1	SPA1	40.28	CYEspachiana3.0_pctg000001F	2475658	BIN64
CYE1	SPA1	40.28	CYEspachiana3.0_pctg000001F	2475893	BIN64
CYE1	SPA1	40.28	CYEspachiana3.0_pctg000001F	2475936	BIN64
CYE1	SPA1	40.28	CYEspachiana3.0_pctg000001F	2505376	BIN64
CYE1	SPA1	40.28	CYEspachiana3.0_pctg000001F	2505383	BIN64
CYE1	SPA1	40.28	CYEspachiana3.0_pctg000001F	2535629	BIN64
CYE1	SPA1	40.28	CYEspachiana3.0_pctg000001F	2535960	BIN64
CYE1	SPA1	40.28	CYEspachiana3.0_pctg000001F	2536003	BIN64
CYE1	SPA1	40.89	CYEspachiana3.0_pctg000001F	2062866	BIN65
CYE1	SPA1	40.89	CYEspachiana3.0_pctg000001F	2343660	BIN65
CYE1	SPA1	40.89	CYEspachiana3.0_pctg000001F	2377688	BIN65
CYE1	SPA1	40.89	CYEspachiana3.0_pctg000001F	2561945	BIN65
CYE1	SPA1	40.89	CYEspachiana3.0_pctg000001F	2561972	BIN65
CYE1	SPA1	40.89	CYEspachiana3.0_pctg000001F	2562079	BIN65
CYE1	SPA1	40.89	CYEspachiana3.0_pctg000001F	2581243	BIN65
CYE1	SPA1	40.89	CYEspachiana3.0_pctg000001F	2678146	BIN65
CYE1	SPA1	40.89	CYEspachiana3.0_pctg000001F	2678467	BIN65
CYE1	SPA1	40.89	CYEspachiana3.0_pctg000001F	4369054	BIN65
CYE1	SPA1	41.5	CYEspachiana3.0_pctg000001F	2657228	BIN66
CYE1	SPA1	41.5	CYEspachiana3.0_pctg000001F	2678236	BIN66
CYE1	SPA1	41.5	CYEspachiana3.0_pctg000001F	2678249	BIN66
CYE1	SPA1	41.5	CYEspachiana3.0_pctg000001F	2678421	BIN66
CYE1	SPA1	41.5	CYEspachiana3.0_pctg000001F	2704425	BIN66
CYE1	SPA1	41.5	CYEspachiana3.0_pctg000001F	2704428	BIN66
CYE1	SPA1	41.5	CYEspachiana3.0_pctg000001F	2704450	BIN66
CYE1	SPA1	41.5	CYEspachiana3.0_pctg000001F	2705052	BIN66
CYE1	SPA1	41.5	CYEspachiana3.0_pctg000001F	2705072	BIN66
CYE1	SPA1	41.5	CYEspachiana3.0_pctg000001F	2705105	BIN66
CYE1	SPA1	41.5	CYEspachiana3.0_pctg000001F	2705431	BIN66
CYE1	SPA1	41.5	CYEspachiana3.0_pctg000001F	2705448	BIN66
CYE1	SPA1	41.5	CYEspachiana3.0_pctg000001F	2725014	BIN66
CYE1	SPA1	41.5	CYEspachiana3.0_pctg000001F	2749673	BIN66
CYE1	SPA1	41.5	CYEspachiana3.0_pctg000001F	2791924	BIN66
CYE1	SPA1	41.5	CYEspachiana3.0_pctg000001F	2809579	BIN66
CYE1	SPA1	41.5	CYEspachiana3.0_pctg000001F	2809608	BIN66
CYE1	SPA1	41.5	CYEspachiana3.0_pctg000001F	2820400	BIN66
CYE1	SPA1	41.5	CYEspachiana3.0_pctg000001F	2820403	BIN66
CYE1	SPA1	41.5	CYEspachiana3.0_pctg000001F	2868057	BIN66
CYE1	SPA1	41.5	CYEspachiana3.0_pctg000001F	2868111	BIN66
CYE1	SPA1	41.5	CYEspachiana3.0_pctg000001F	2868116	BIN66
CYE1	SPA1	41.5	CYEspachiana3.0_pctg000001F	2889200	BIN66
CYE1	SPA1	41.5	CYEspachiana3.0_pctg000001F	2889289	BIN66
CYE1	SPA1	41.5	CYEspachiana3.0_pctg000001F	2889312	BIN66
CYE1	SPA1	41.5	CYEspachiana3.0_pctg000001F	3024821	BIN66
CYE1	SPA1	41.5	CYEspachiana3.0_pctg000001F	3025154	BIN66
CYE1	SPA1	41.5	CYEspachiana3.0_pctg000001F	3025209	BIN66
CYE1	SPA1	41.5	CYEspachiana3.0_pctg000001F	3030013	BIN66
CYE1	SPA1	41.5	CYEspachiana3.0_pctg000001F	3030083	BIN66
CYE1	SPA1	41.5	CYEspachiana3.0_pctg000001F	3030395	BIN66
CYE1	SPA1	41.5	CYEspachiana3.0_pctg000001F	3115737	BIN66
CYE1	SPA1	41.5	CYEspachiana3.0_pctg000001F	3116042	BIN66
CYE1	SPA1	41.5	CYEspachiana3.0_pctg000001F	3116057	BIN66
CYE1	SPA1	41.5	CYEspachiana3.0_pctg000001F	3116145	BIN66
CYE1	SPA1	41.5	CYEspachiana3.0_pctg000001F	3116243	BIN66
CYE1	SPA1	42.11	CYEspachiana3.0_pctg000001F	2725106	BIN67
CYE1	SPA1	42.11	CYEspachiana3.0_pctg000001F	3128174	BIN67
CYE1	SPA1	42.11	CYEspachiana3.0_pctg000001F	3182203	BIN67
CYE1	SPA1	42.72	CYEspachiana3.0_pctg000001F	2889328	BIN68
CYE1	SPA1	42.72	CYEspachiana3.0_pctg000001F	3181839	BIN68
CYE1	SPA1	42.72	CYEspachiana3.0_pctg000001F	3243658	BIN68
CYE1	SPA1	42.72	CYEspachiana3.0_pctg000001F	3244018	BIN68
CYE1	SPA1	42.72	CYEspachiana3.0_pctg000001F	3264702	BIN68
CYE1	SPA1	42.72	CYEspachiana3.0_pctg000001F	3264855	BIN68
CYE1	SPA1	42.72	CYEspachiana3.0_pctg000001F	3264912	BIN68
CYE1	SPA1	42.72	CYEspachiana3.0_pctg000001F	3278241	BIN68
CYE1	SPA1	42.72	CYEspachiana3.0_pctg000001F	3278246	BIN68
CYE1	SPA1	42.72	CYEspachiana3.0_pctg000001F	3278274	BIN68
CYE1	SPA1	42.72	CYEspachiana3.0_pctg000001F	3288019	BIN68
CYE1	SPA1	42.72	CYEspachiana3.0_pctg000001F	3288162	BIN68
CYE1	SPA1	42.72	CYEspachiana3.0_pctg000001F	3288163	BIN68
CYE1	SPA1	42.72	CYEspachiana3.0_pctg000001F	3288200	BIN68
CYE1	SPA1	42.72	CYEspachiana3.0_pctg000001F	3288231	BIN68
CYE1	SPA1	42.72	CYEspachiana3.0_pctg000001F	3288236	BIN68
CYE1	SPA1	42.72	CYEspachiana3.0_pctg000001F	3292328	BIN68
CYE1	SPA1	42.72	CYEspachiana3.0_pctg000001F	3292345	BIN68
CYE1	SPA1	42.72	CYEspachiana3.0_pctg000001F	3292348	BIN68
CYE1	SPA1	42.72	CYEspachiana3.0_pctg000001F	3292727	BIN68
CYE1	SPA1	42.72	CYEspachiana3.0_pctg000001F	3292731	BIN68
CYE1	SPA1	42.72	CYEspachiana3.0_pctg000001F	3298243	BIN68
CYE1	SPA1	42.72	CYEspachiana3.0_pctg000001F	3302607	BIN68
CYE1	SPA1	42.72	CYEspachiana3.0_pctg000001F	3348136	BIN68
CYE1	SPA1	42.72	CYEspachiana3.0_pctg000001F	3446953	BIN68
CYE1	SPA1	42.72	CYEspachiana3.0_pctg000001F	3688315	BIN68
CYE1	SPA1	42.72	CYEspachiana3.0_pctg000001F	3702673	BIN68
CYE1	SPA1	42.72	CYEspachiana3.0_pctg000001F	3723524	BIN68
CYE1	SPA1	42.72	CYEspachiana3.0_pctg000001F	3781090	BIN68
CYE1	SPA1	42.72	CYEspachiana3.0_pctg000001F	3797923	BIN68
CYE1	SPA1	42.72	CYEspachiana3.0_pctg000001F	4474630	BIN68
CYE1	SPA1	43.33	CYEspachiana3.0_pctg000001F	3261144	BIN69
CYE1	SPA1	43.33	CYEspachiana3.0_pctg000001F	3261158	BIN69
CYE1	SPA1	43.33	CYEspachiana3.0_pctg000001F	4245519	BIN69
CYE1	SPA1	43.33	CYEspachiana3.0_pctg000001F	4251054	BIN69
CYE1	SPA1	43.33	CYEspachiana3.0_pctg000001F	4343051	BIN69
CYE1	SPA1	43.33	CYEspachiana3.0_pctg000001F	4343052	BIN69
CYE1	SPA1	43.33	CYEspachiana3.0_pctg000001F	4343063	BIN69
CYE1	SPA1	43.33	CYEspachiana3.0_pctg000001F	4343076	BIN69
CYE1	SPA1	43.33	CYEspachiana3.0_pctg000001F	4360138	BIN69
CYE1	SPA1	43.33	CYEspachiana3.0_pctg000001F	4360160	BIN69
CYE1	SPA1	43.33	CYEspachiana3.0_pctg000001F	4360920	BIN69
CYE1	SPA1	43.33	CYEspachiana3.0_pctg000001F	4881707	BIN69
CYE1	SPA1	43.33	CYEspachiana3.0_pctg000008F	2991360	BIN69
CYE1	SPA1	43.94	CYEspachiana3.0_pctg000001F	3798529	BIN70
CYE1	SPA1	43.94	CYEspachiana3.0_pctg000001F	4752338	BIN70
CYE1	SPA1	43.94	CYEspachiana3.0_pctg000001F	4752401	BIN70
CYE1	SPA1	43.94	CYEspachiana3.0_pctg000001F	4766390	BIN70
CYE1	SPA1	43.94	CYEspachiana3.0_pctg000001F	4766774	BIN70
CYE1	SPA1	43.94	CYEspachiana3.0_pctg000001F	4822622	BIN70
CYE1	SPA1	43.94	CYEspachiana3.0_pctg000001F	4849973	BIN70
CYE1	SPA1	43.94	CYEspachiana3.0_pctg000001F	4850263	BIN70
CYE1	SPA1	43.94	CYEspachiana3.0_pctg000001F	4850314	BIN70
CYE1	SPA1	43.94	CYEspachiana3.0_pctg000001F	4855036	BIN70
CYE1	SPA1	43.94	CYEspachiana3.0_pctg000001F	4855114	BIN70
CYE1	SPA1	43.94	CYEspachiana3.0_pctg000001F	4864900	BIN70
CYE1	SPA1	43.94	CYEspachiana3.0_pctg000001F	4868923	BIN70
CYE1	SPA1	43.94	CYEspachiana3.0_pctg000001F	4881292	BIN70
CYE1	SPA1	43.94	CYEspachiana3.0_pctg000001F	4985513	BIN70
CYE1	SPA1	43.94	CYEspachiana3.0_pctg000001F	5278193	BIN70
CYE1	SPA1	43.94	CYEspachiana3.0_pctg000001F	5278205	BIN70
CYE1	SPA1	43.94	CYEspachiana3.0_pctg000001F	5336485	BIN70
CYE1	SPA1	43.94	CYEspachiana3.0_pctg000001F	5336492	BIN70
CYE1	SPA1	43.94	CYEspachiana3.0_pctg000001F	5337513	BIN70
CYE1	SPA1	43.94	CYEspachiana3.0_pctg000001F	5393202	BIN70
CYE1	SPA1	43.94	CYEspachiana3.0_pctg000001F	5422324	BIN70
CYE1	SPA1	43.94	CYEspachiana3.0_pctg000001F	5424392	BIN70
CYE1	SPA1	43.94	CYEspachiana3.0_pctg000001F	5424393	BIN70
CYE1	SPA1	43.94	CYEspachiana3.0_pctg000001F	5424398	BIN70
CYE1	SPA1	43.94	CYEspachiana3.0_pctg000001F	5424690	BIN70
CYE1	SPA1	43.94	CYEspachiana3.0_pctg000001F	5428044	BIN70
CYE1	SPA1	43.94	CYEspachiana3.0_pctg000001F	5428508	BIN70
CYE1	SPA1	43.94	CYEspachiana3.0_pctg000001F	5428635	BIN70
CYE1	SPA1	43.94	CYEspachiana3.0_pctg000001F	5428650	BIN70
CYE1	SPA1	43.94	CYEspachiana3.0_pctg000001F	5460459	BIN70
CYE1	SPA1	43.94	CYEspachiana3.0_pctg000001F	5462071	BIN70
CYE1	SPA1	43.94	CYEspachiana3.0_pctg000001F	5462381	BIN70
CYE1	SPA1	43.94	CYEspachiana3.0_pctg000001F	5553470	BIN70
CYE1	SPA1	43.94	CYEspachiana3.0_pctg000001F	5553534	BIN70
CYE1	SPA1	44.55	CYEspachiana3.0_pctg000001F	4227699	BIN71
CYE1	SPA1	44.55	CYEspachiana3.0_pctg000001F	4228111	BIN71
CYE1	SPA1	44.55	CYEspachiana3.0_pctg000001F	4360183	BIN71
CYE1	SPA1	44.55	CYEspachiana3.0_pctg000001F	4360232	BIN71
CYE1	SPA1	44.55	CYEspachiana3.0_pctg000001F	4360682	BIN71
CYE1	SPA1	44.55	CYEspachiana3.0_pctg000001F	4360689	BIN71
CYE1	SPA1	44.55	CYEspachiana3.0_pctg000001F	4814589	BIN71
CYE1	SPA1	44.55	CYEspachiana3.0_pctg000001F	4814849	BIN71
CYE1	SPA1	44.55	CYEspachiana3.0_pctg000001F	4814880	BIN71
CYE1	SPA1	44.55	CYEspachiana3.0_pctg000001F	4894961	BIN71
CYE1	SPA1	44.55	CYEspachiana3.0_pctg000001F	5558949	BIN71
CYE1	SPA1	44.55	CYEspachiana3.0_pctg000001F	5563135	BIN71
CYE1	SPA1	44.55	CYEspachiana3.0_pctg000001F	5563262	BIN71
CYE1	SPA1	44.55	CYEspachiana3.0_pctg000001F	5565490	BIN71
CYE1	SPA1	44.55	CYEspachiana3.0_pctg000001F	5565506	BIN71
CYE1	SPA1	44.55	CYEspachiana3.0_pctg000001F	5565525	BIN71
CYE1	SPA1	44.55	CYEspachiana3.0_pctg000001F	5565767	BIN71
CYE1	SPA1	44.55	CYEspachiana3.0_pctg000001F	5566074	BIN71
CYE1	SPA1	44.55	CYEspachiana3.0_pctg000001F	5566100	BIN71
CYE1	SPA1	44.55	CYEspachiana3.0_pctg000001F	5582589	BIN71
CYE1	SPA1	44.55	CYEspachiana3.0_pctg000001F	5582648	BIN71
CYE1	SPA1	44.55	CYEspachiana3.0_pctg000001F	5608219	BIN71
CYE1	SPA1	44.55	CYEspachiana3.0_pctg000001F	5615249	BIN71
CYE1	SPA1	44.55	CYEspachiana3.0_pctg000001F	5639488	BIN71
CYE1	SPA1	44.55	CYEspachiana3.0_pctg000001F	5642128	BIN71
CYE1	SPA1	44.55	CYEspachiana3.0_pctg000001F	5660301	BIN71
CYE1	SPA1	44.55	CYEspachiana3.0_pctg000001F	5660328	BIN71
CYE1	SPA1	44.55	CYEspachiana3.0_pctg000001F	5675401	BIN71
CYE1	SPA1	44.55	CYEspachiana3.0_pctg000001F	5675654	BIN71
CYE1	SPA1	44.55	CYEspachiana3.0_pctg000001F	5699584	BIN71
CYE1	SPA1	44.55	CYEspachiana3.0_pctg000001F	5724703	BIN71
CYE1	SPA1	44.55	CYEspachiana3.0_pctg000001F	5725019	BIN71
CYE1	SPA1	45.16	CYEspachiana3.0_pctg000001F	3108912	BIN72
CYE1	SPA1	45.16	CYEspachiana3.0_pctg000001F	5565467	BIN72
CYE1	SPA1	45.16	CYEspachiana3.0_pctg000001F	5660386	BIN72
CYE1	SPA1	45.16	CYEspachiana3.0_pctg000001F	5746228	BIN72
CYE1	SPA1	45.16	CYEspachiana3.0_pctg000001F	5746237	BIN72
CYE1	SPA1	45.16	CYEspachiana3.0_pctg000001F	5791464	BIN72
CYE1	SPA1	45.16	CYEspachiana3.0_pctg000001F	5792077	BIN72
CYE1	SPA1	45.16	CYEspachiana3.0_pctg000001F	5792440	BIN72
CYE1	SPA1	45.16	CYEspachiana3.0_pctg000001F	5838802	BIN72
CYE1	SPA1	45.16	CYEspachiana3.0_pctg000001F	5839277	BIN72
CYE1	SPA1	45.16	CYEspachiana3.0_pctg000001F	5839280	BIN72
CYE1	SPA1	45.16	CYEspachiana3.0_pctg000001F	5839289	BIN72
CYE1	SPA1	45.16	CYEspachiana3.0_pctg000001F	5868894	BIN72
CYE1	SPA1	45.16	CYEspachiana3.0_pctg000001F	5868905	BIN72
CYE1	SPA1	45.16	CYEspachiana3.0_pctg000001F	5868927	BIN72
CYE1	SPA1	45.16	CYEspachiana3.0_pctg000001F	5899753	BIN72
CYE1	SPA1	45.16	CYEspachiana3.0_pctg000001F	5908840	BIN72
CYE1	SPA1	45.16	CYEspachiana3.0_pctg000001F	5908874	BIN72
CYE1	SPA1	45.16	CYEspachiana3.0_pctg000001F	5927883	BIN72
CYE1	SPA1	45.16	CYEspachiana3.0_pctg000001F	5927895	BIN72
CYE1	SPA1	45.16	CYEspachiana3.0_pctg000001F	5963110	BIN72
CYE1	SPA1	45.16	CYEspachiana3.0_pctg000001F	5963140	BIN72
CYE1	SPA1	45.16	CYEspachiana3.0_pctg000001F	5993037	BIN72
CYE1	SPA1	45.16	CYEspachiana3.0_pctg000001F	5993052	BIN72
CYE1	SPA1	45.16	CYEspachiana3.0_pctg000001F	5993063	BIN72
CYE1	SPA1	45.16	CYEspachiana3.0_pctg000001F	5993076	BIN72
CYE1	SPA1	45.16	CYEspachiana3.0_pctg000001F	6003538	BIN72
CYE1	SPA1	45.16	CYEspachiana3.0_pctg000001F	6003817	BIN72
CYE1	SPA1	45.16	CYEspachiana3.0_pctg000001F	6046837	BIN72
CYE1	SPA1	45.16	CYEspachiana3.0_pctg000001F	6046927	BIN72
CYE1	SPA1	45.16	CYEspachiana3.0_pctg000001F	6046985	BIN72
CYE1	SPA1	45.16	CYEspachiana3.0_pctg000001F	6047020	BIN72
CYE1	SPA1	45.16	CYEspachiana3.0_pctg000001F	6058510	BIN72
CYE1	SPA1	45.16	CYEspachiana3.0_pctg000001F	6058570	BIN72
CYE1	SPA1	45.16	CYEspachiana3.0_pctg000001F	6058574	BIN72
CYE1	SPA1	45.16	CYEspachiana3.0_pctg000001F	6058578	BIN72
CYE1	SPA1	45.16	CYEspachiana3.0_pctg000001F	6058598	BIN72
CYE1	SPA1	45.16	CYEspachiana3.0_pctg000001F	6058600	BIN72
CYE1	SPA1	45.16	CYEspachiana3.0_pctg000001F	6058605	BIN72
CYE1	SPA1	45.16	CYEspachiana3.0_pctg000001F	6068274	BIN72
CYE1	SPA1	45.16	CYEspachiana3.0_pctg000001F	6068704	BIN72
CYE1	SPA1	45.16	CYEspachiana3.0_pctg000001F	6116994	BIN72
CYE1	SPA1	45.16	CYEspachiana3.0_pctg000001F	6124230	BIN72
CYE1	SPA1	45.16	CYEspachiana3.0_pctg000001F	6124232	BIN72
CYE1	SPA1	45.16	CYEspachiana3.0_pctg000001F	6124347	BIN72
CYE1	SPA1	45.16	CYEspachiana3.0_pctg000001F	6130727	BIN72
CYE1	SPA1	45.16	CYEspachiana3.0_pctg000001F	6134935	BIN72
CYE1	SPA1	45.16	CYEspachiana3.0_pctg000001F	6134947	BIN72
CYE1	SPA1	45.16	CYEspachiana3.0_pctg000001F	6135043	BIN72
CYE1	SPA1	45.16	CYEspachiana3.0_pctg000001F	6135067	BIN72
CYE1	SPA1	45.16	CYEspachiana3.0_pctg000001F	6135157	BIN72
CYE1	SPA1	45.16	CYEspachiana3.0_pctg000001F	6135163	BIN72
CYE1	SPA1	45.16	CYEspachiana3.0_pctg000001F	6135189	BIN72
CYE1	SPA1	45.16	CYEspachiana3.0_pctg000002F	1903835	BIN72
CYE1	SPA1	45.77	CYEspachiana3.0_pctg000001F	2889293	BIN73
CYE1	SPA1	45.77	CYEspachiana3.0_pctg000001F	5746298	BIN73
CYE1	SPA1	45.77	CYEspachiana3.0_pctg000001F	6157070	BIN73
CYE1	SPA1	45.77	CYEspachiana3.0_pctg000001F	6298869	BIN73
CYE1	SPA1	45.77	CYEspachiana3.0_pctg000001F	6300738	BIN73
CYE1	SPA1	45.77	CYEspachiana3.0_pctg000001F	6301072	BIN73
CYE1	SPA1	45.77	CYEspachiana3.0_pctg000001F	6301078	BIN73
CYE1	SPA1	45.77	CYEspachiana3.0_pctg000001F	6301121	BIN73
CYE1	SPA1	45.77	CYEspachiana3.0_pctg000001F	6308265	BIN73
CYE1	SPA1	45.77	CYEspachiana3.0_pctg000001F	6308306	BIN73
CYE1	SPA1	45.77	CYEspachiana3.0_pctg000001F	6308650	BIN73
CYE1	SPA1	45.77	CYEspachiana3.0_pctg000001F	6318861	BIN73
CYE1	SPA1	45.77	CYEspachiana3.0_pctg000001F	6319006	BIN73
CYE1	SPA1	45.77	CYEspachiana3.0_pctg000001F	6360069	BIN73
CYE1	SPA1	45.77	CYEspachiana3.0_pctg000001F	6365215	BIN73
CYE1	SPA1	45.77	CYEspachiana3.0_pctg000001F	6369188	BIN73
CYE1	SPA1	45.77	CYEspachiana3.0_pctg000001F	6369451	BIN73
CYE1	SPA1	45.77	CYEspachiana3.0_pctg000001F	6377955	BIN73
CYE1	SPA1	45.77	CYEspachiana3.0_pctg000001F	6378001	BIN73
CYE1	SPA1	45.77	CYEspachiana3.0_pctg000001F	6383046	BIN73
CYE1	SPA1	45.77	CYEspachiana3.0_pctg000001F	6389765	BIN73
CYE1	SPA1	45.77	CYEspachiana3.0_pctg000001F	6466240	BIN73
CYE1	SPA1	45.77	CYEspachiana3.0_pctg000001F	6466286	BIN73
CYE1	SPA1	45.77	CYEspachiana3.0_pctg000001F	6474761	BIN73
CYE1	SPA1	45.77	CYEspachiana3.0_pctg000001F	6474775	BIN73
CYE1	SPA1	45.77	CYEspachiana3.0_pctg000001F	6474785	BIN73
CYE1	SPA1	45.77	CYEspachiana3.0_pctg000001F	6474820	BIN73
CYE1	SPA1	45.77	CYEspachiana3.0_pctg000001F	6475122	BIN73
CYE1	SPA1	45.77	CYEspachiana3.0_pctg000001F	6475198	BIN73
CYE1	SPA1	45.77	CYEspachiana3.0_pctg000001F	6479387	BIN73
CYE1	SPA1	45.77	CYEspachiana3.0_pctg000001F	6479391	BIN73
CYE1	SPA1	45.77	CYEspachiana3.0_pctg000001F	6479667	BIN73
CYE1	SPA1	45.77	CYEspachiana3.0_pctg000001F	6479705	BIN73
CYE1	SPA1	45.77	CYEspachiana3.0_pctg000001F	6535932	BIN73
CYE1	SPA1	45.77	CYEspachiana3.0_pctg000001F	6535933	BIN73
CYE1	SPA1	45.77	CYEspachiana3.0_pctg000001F	6535958	BIN73
CYE1	SPA1	45.77	CYEspachiana3.0_pctg000001F	6536040	BIN73
CYE1	SPA1	46.37	CYEspachiana3.0_pctg000001F	6584071	BIN74
CYE1	SPA1	46.37	CYEspachiana3.0_pctg000001F	6598151	BIN74
CYE1	SPA1	46.37	CYEspachiana3.0_pctg000001F	6598547	BIN74
CYE1	SPA1	46.37	CYEspachiana3.0_pctg000001F	6634165	BIN74
CYE1	SPA1	46.37	CYEspachiana3.0_pctg000001F	6637557	BIN74
CYE1	SPA1	46.37	CYEspachiana3.0_pctg000001F	6638531	BIN74
CYE1	SPA1	46.37	CYEspachiana3.0_pctg000001F	6638532	BIN74
CYE1	SPA1	46.37	CYEspachiana3.0_pctg000001F	6638547	BIN74
CYE1	SPA1	46.37	CYEspachiana3.0_pctg000001F	6638693	BIN74
CYE1	SPA1	46.37	CYEspachiana3.0_pctg000001F	6638749	BIN74
CYE1	SPA1	46.37	CYEspachiana3.0_pctg000001F	6639038	BIN74
CYE1	SPA1	46.98	CYEspachiana3.0_pctg000001F	6638946	BIN75
CYE1	SPA1	46.98	CYEspachiana3.0_pctg000001F	6652976	BIN75
CYE1	SPA1	46.98	CYEspachiana3.0_pctg000001F	6653003	BIN75
CYE1	SPA1	46.98	CYEspachiana3.0_pctg000001F	6702339	BIN75
CYE1	SPA1	46.98	CYEspachiana3.0_pctg000001F	6779031	BIN75
CYE1	SPA1	46.98	CYEspachiana3.0_pctg000001F	6779032	BIN75
CYE1	SPA1	46.98	CYEspachiana3.0_pctg000001F	7001370	BIN75
CYE1	SPA1	46.98	CYEspachiana3.0_pctg000001F	7087043	BIN75
CYE1	SPA1	46.98	CYEspachiana3.0_pctg000001F	7102828	BIN75
CYE1	SPA1	46.98	CYEspachiana3.0_pctg000001F	7243211	BIN75
CYE1	SPA1	46.98	CYEspachiana3.0_pctg000001F	7243220	BIN75
CYE1	SPA1	46.98	CYEspachiana3.0_pctg000001F	7243340	BIN75
CYE1	SPA1	46.98	CYEspachiana3.0_pctg000001F	7243363	BIN75
CYE1	SPA1	46.98	CYEspachiana3.0_pctg000001F	7266447	BIN75
CYE1	SPA1	46.98	CYEspachiana3.0_pctg000001F	7356668	BIN75
CYE1	SPA1	46.98	CYEspachiana3.0_pctg000001F	7392242	BIN75
CYE1	SPA1	46.98	CYEspachiana3.0_pctg000001F	7392484	BIN75
CYE1	SPA1	46.98	CYEspachiana3.0_pctg000001F	7392695	BIN75
CYE1	SPA1	46.98	CYEspachiana3.0_pctg000001F	7392743	BIN75
CYE1	SPA1	46.98	CYEspachiana3.0_pctg000001F	7396335	BIN75
CYE1	SPA1	46.98	CYEspachiana3.0_pctg000001F	7398227	BIN75
CYE1	SPA1	46.98	CYEspachiana3.0_pctg000001F	7398364	BIN75
CYE1	SPA1	46.98	CYEspachiana3.0_pctg000001F	7398382	BIN75
CYE1	SPA1	46.98	CYEspachiana3.0_pctg000001F	7415497	BIN75
CYE1	SPA1	46.98	CYEspachiana3.0_pctg000001F	7415517	BIN75
CYE1	SPA1	46.98	CYEspachiana3.0_pctg000001F	7415536	BIN75
CYE1	SPA1	46.98	CYEspachiana3.0_pctg000001F	7415540	BIN75
CYE1	SPA1	46.98	CYEspachiana3.0_pctg000001F	7415653	BIN75
CYE1	SPA1	46.98	CYEspachiana3.0_pctg000001F	7416128	BIN75
CYE1	SPA1	46.98	CYEspachiana3.0_pctg000001F	7423651	BIN75
CYE1	SPA1	46.98	CYEspachiana3.0_pctg000001F	7423655	BIN75
CYE1	SPA1	46.98	CYEspachiana3.0_pctg000001F	7423987	BIN75
CYE1	SPA1	46.98	CYEspachiana3.0_pctg000001F	7424020	BIN75
CYE1	SPA1	46.98	CYEspachiana3.0_pctg000001F	7759331	BIN75
CYE1	SPA1	46.98	CYEspachiana3.0_pctg000054F	1484143	BIN75
CYE1	SPA1	47.59	CYEspachiana3.0_pctg000001F	6692140	BIN76
CYE1	SPA1	47.59	CYEspachiana3.0_pctg000001F	7424038	BIN76
CYE1	SPA1	48.2	CYEspachiana3.0_pctg000001F	7428168	BIN77
CYE1	SPA1	48.2	CYEspachiana3.0_pctg000001F	7617103	BIN77
CYE1	SPA1	48.2	CYEspachiana3.0_pctg000001F	7646549	BIN77
CYE1	SPA1	48.2	CYEspachiana3.0_pctg000001F	7646739	BIN77
CYE1	SPA1	48.2	CYEspachiana3.0_pctg000001F	7688473	BIN77
CYE1	SPA1	48.2	CYEspachiana3.0_pctg000001F	7746140	BIN77
CYE1	SPA1	48.2	CYEspachiana3.0_pctg000001F	7746709	BIN77
CYE1	SPA1	48.2	CYEspachiana3.0_pctg000010F	280768	BIN77
CYE2	SPA2	0	CYEspachiana3.0_pctg000156F	278503	BIN78
CYE2	SPA2	0	CYEspachiana3.0_pctg000164F	163732	BIN78
CYE2	SPA2	0	CYEspachiana3.0_pctg000164F	163738	BIN78
CYE2	SPA2	1.22	CYEspachiana3.0_actg000173F-001-01	45304	BIN80
CYE2	SPA2	1.22	CYEspachiana3.0_actg000173F-001-01	45324	BIN80
CYE2	SPA2	1.83	CYEspachiana3.0_pctg000112F	138759	BIN81
CYE2	SPA2	1.83	CYEspachiana3.0_pctg000112F	330846	BIN81
CYE2	SPA2	1.83	CYEspachiana3.0_pctg000114F	360670	BIN81
CYE2	SPA2	1.83	CYEspachiana3.0_pctg000114F	420742	BIN81
CYE2	SPA2	1.83	CYEspachiana3.0_pctg000156F	277075	BIN81
CYE2	SPA2	2.44	CYEspachiana3.0_pctg000031F	266951	BIN82
CYE2	SPA2	2.44	CYEspachiana3.0_pctg000112F	40592	BIN82
CYE2	SPA2	2.44	CYEspachiana3.0_pctg000112F	44031	BIN82
CYE2	SPA2	2.44	CYEspachiana3.0_pctg000112F	131260	BIN82
CYE2	SPA2	2.44	CYEspachiana3.0_pctg000112F	131263	BIN82
CYE2	SPA2	2.44	CYEspachiana3.0_pctg000112F	176062	BIN82
CYE2	SPA2	2.44	CYEspachiana3.0_pctg000112F	176070	BIN82
CYE2	SPA2	2.44	CYEspachiana3.0_pctg000112F	176365	BIN82
CYE2	SPA2	2.44	CYEspachiana3.0_pctg000112F	176503	BIN82
CYE2	SPA2	2.44	CYEspachiana3.0_pctg000112F	176544	BIN82
CYE2	SPA2	2.44	CYEspachiana3.0_pctg000112F	176688	BIN82
CYE2	SPA2	2.44	CYEspachiana3.0_pctg000112F	278532	BIN82
CYE2	SPA2	2.44	CYEspachiana3.0_pctg000112F	284290	BIN82
CYE2	SPA2	2.44	CYEspachiana3.0_pctg000112F	284343	BIN82
CYE2	SPA2	3.05	CYEspachiana3.0_pctg000117F	141505	BIN83
CYE2	SPA2	3.05	CYEspachiana3.0_pctg000117F	141516	BIN83
CYE2	SPA2	3.05	CYEspachiana3.0_pctg000117F	144447	BIN83
CYE2	SPA2	3.05	CYEspachiana3.0_pctg000117F	144451	BIN83
CYE2	SPA2	3.05	CYEspachiana3.0_pctg000117F	144613	BIN83
CYE2	SPA2	3.05	CYEspachiana3.0_pctg000117F	155371	BIN83
CYE2	SPA2	3.05	CYEspachiana3.0_pctg000117F	155383	BIN83
CYE2	SPA2	3.05	CYEspachiana3.0_pctg000117F	155507	BIN83
CYE2	SPA2	3.05	CYEspachiana3.0_pctg000117F	155568	BIN83
CYE2	SPA2	3.05	CYEspachiana3.0_pctg000117F	202644	BIN83
CYE2	SPA2	3.66	CYEspachiana3.0_pctg000117F	185117	BIN84
CYE2	SPA2	3.66	CYEspachiana3.0_pctg000117F	185338	BIN84
CYE2	SPA2	3.66	CYEspachiana3.0_pctg000117F	185361	BIN84
CYE2	SPA2	3.66	CYEspachiana3.0_pctg000117F	185364	BIN84
CYE2	SPA2	3.66	CYEspachiana3.0_pctg000117F	202320	BIN84
CYE2	SPA2	3.66	CYEspachiana3.0_pctg000117F	202325	BIN84
CYE2	SPA2	3.66	CYEspachiana3.0_pctg000117F	202581	BIN84
CYE2	SPA2	3.66	CYEspachiana3.0_pctg000117F	202608	BIN84
CYE2	SPA2	3.66	CYEspachiana3.0_pctg000117F	202640	BIN84
CYE2	SPA2	4.27	CYEspachiana3.0_pctg000124F	283451	BIN85
CYE2	SPA2	4.27	CYEspachiana3.0_pctg000124F	283484	BIN85
CYE2	SPA2	4.27	CYEspachiana3.0_pctg000124F	317581	BIN85
CYE2	SPA2	4.27	CYEspachiana3.0_pctg000124F	345140	BIN85
CYE2	SPA2	4.27	CYEspachiana3.0_pctg000124F	347760	BIN85
CYE2	SPA2	4.27	CYEspachiana3.0_pctg000124F	347789	BIN85
CYE2	SPA2	4.27	CYEspachiana3.0_pctg000124F	347797	BIN85
CYE2	SPA2	4.27	CYEspachiana3.0_pctg000124F	347812	BIN85
CYE2	SPA2	4.27	CYEspachiana3.0_pctg000124F	348018	BIN85
CYE2	SPA2	4.27	CYEspachiana3.0_pctg000124F	348252	BIN85
CYE2	SPA2	4.27	CYEspachiana3.0_pctg000124F	366184	BIN85
CYE2	SPA2	4.27	CYEspachiana3.0_pctg000453F	23557	BIN85
CYE2	SPA2	4.88	CYEspachiana3.0_pctg000124F	52622	BIN86
CYE2	SPA2	6.1	CYEspachiana3.0_pctg000137F	68654	BIN88
CYE2	SPA2	7.32	CYEspachiana3.0_pctg000099F	64006	BIN89
CYE2	SPA2	7.32	CYEspachiana3.0_pctg000137F	68419	BIN89
CYE2	SPA2	7.32	CYEspachiana3.0_pctg000137F	68458	BIN89
CYE2	SPA2	7.32	CYEspachiana3.0_pctg000137F	68484	BIN89
CYE2	SPA2	7.93	CYEspachiana3.0_pctg000155F	192265	BIN90
CYE2	SPA2	9.16	CYEspachiana3.0_pctg000698F	4078	BIN91
CYE2	SPA2	9.77	CYEspachiana3.0_pctg000099F	388697	BIN92
CYE2	SPA2	9.77	CYEspachiana3.0_pctg000155F	133334	BIN92
CYE2	SPA2	9.77	CYEspachiana3.0_pctg000234F	100725	BIN92
CYE2	SPA2	9.77	CYEspachiana3.0_pctg000453F	23532	BIN92
CYE2	SPA2	9.77	CYEspachiana3.0_pctg000698F	4009	BIN92
CYE2	SPA2	10.38	CYEspachiana3.0_pctg000099F	241929	BIN93
CYE2	SPA2	10.38	CYEspachiana3.0_pctg000099F	509098	BIN93
CYE2	SPA2	10.38	CYEspachiana3.0_pctg000148F	174544	BIN93
CYE2	SPA2	10.38	CYEspachiana3.0_pctg000155F	140364	BIN93
CYE2	SPA2	10.38	CYEspachiana3.0_pctg000155F	140412	BIN93
CYE2	SPA2	10.38	CYEspachiana3.0_pctg000155F	140415	BIN93
CYE2	SPA2	10.99	CYEspachiana3.0_pctg000119F	399137	BIN94
CYE2	SPA2	10.99	CYEspachiana3.0_pctg000148F	120944	BIN94
CYE2	SPA2	10.99	CYEspachiana3.0_pctg000148F	125805	BIN94
CYE2	SPA2	10.99	CYEspachiana3.0_pctg000148F	125821	BIN94
CYE2	SPA2	10.99	CYEspachiana3.0_pctg000148F	125981	BIN94
CYE2	SPA2	10.99	CYEspachiana3.0_pctg000148F	125983	BIN94
CYE2	SPA2	10.99	CYEspachiana3.0_pctg000148F	125987	BIN94
CYE2	SPA2	10.99	CYEspachiana3.0_pctg000148F	125998	BIN94
CYE2	SPA2	10.99	CYEspachiana3.0_pctg000148F	126043	BIN94
CYE2	SPA2	10.99	CYEspachiana3.0_pctg000148F	130783	BIN94
CYE2	SPA2	10.99	CYEspachiana3.0_pctg000148F	204575	BIN94
CYE2	SPA2	10.99	CYEspachiana3.0_pctg000155F	139770	BIN94
CYE2	SPA2	11.6	CYEspachiana3.0_pctg000097F	424796	BIN95
CYE2	SPA2	11.6	CYEspachiana3.0_pctg000097F	424805	BIN95
CYE2	SPA2	11.6	CYEspachiana3.0_pctg000148F	154691	BIN95
CYE2	SPA2	11.6	CYEspachiana3.0_pctg000148F	194146	BIN95
CYE2	SPA2	12.83	CYEspachiana3.0_pctg000102F	173097	BIN96
CYE2	SPA2	12.83	CYEspachiana3.0_pctg000110F	513196	BIN96
CYE2	SPA2	12.83	CYEspachiana3.0_pctg000140F	220806	BIN96
CYE2	SPA2	13.44	CYEspachiana3.0_pctg000233F	14927	BIN97
CYE2	SPA2	14.05	CYEspachiana3.0_pctg000011F	2079143	BIN98
CYE2	SPA2	14.05	CYEspachiana3.0_pctg000011F	2079190	BIN98
CYE2	SPA2	14.05	CYEspachiana3.0_pctg000011F	2079203	BIN98
CYE2	SPA2	14.05	CYEspachiana3.0_pctg000011F	2521056	BIN98
CYE2	SPA2	14.05	CYEspachiana3.0_pctg000011F	2521072	BIN98
CYE2	SPA2	14.05	CYEspachiana3.0_pctg000011F	2521078	BIN98
CYE2	SPA2	14.05	CYEspachiana3.0_pctg000206F	134587	BIN98
CYE2	SPA2	14.66	CYEspachiana3.0_pctg000011F	629376	BIN99
CYE2	SPA2	14.66	CYEspachiana3.0_pctg000011F	629397	BIN99
CYE2	SPA2	14.66	CYEspachiana3.0_pctg000011F	641652	BIN99
CYE2	SPA2	14.66	CYEspachiana3.0_pctg000011F	1688257	BIN99
CYE2	SPA2	14.66	CYEspachiana3.0_pctg000011F	1688285	BIN99
CYE2	SPA2	14.66	CYEspachiana3.0_pctg000011F	2147576	BIN99
CYE2	SPA2	14.66	CYEspachiana3.0_pctg000098F	265673	BIN99
CYE2	SPA2	14.66	CYEspachiana3.0_pctg000098F	308115	BIN99
CYE2	SPA2	14.66	CYEspachiana3.0_pctg000098F	308116	BIN99
CYE2	SPA2	14.66	CYEspachiana3.0_pctg000098F	312533	BIN99
CYE2	SPA2	14.66	CYEspachiana3.0_pctg000098F	312583	BIN99
CYE2	SPA2	14.66	CYEspachiana3.0_pctg000098F	331275	BIN99
CYE2	SPA2	14.66	CYEspachiana3.0_pctg000098F	338232	BIN99
CYE2	SPA2	14.66	CYEspachiana3.0_pctg000102F	151005	BIN99
CYE2	SPA2	14.66	CYEspachiana3.0_pctg000102F	173120	BIN99
CYE2	SPA2	14.66	CYEspachiana3.0_pctg000102F	173152	BIN99
CYE2	SPA2	14.66	CYEspachiana3.0_pctg000102F	173211	BIN99
CYE2	SPA2	14.66	CYEspachiana3.0_pctg000102F	173259	BIN99
CYE2	SPA2	14.66	CYEspachiana3.0_pctg000102F	173594	BIN99
CYE2	SPA2	14.66	CYEspachiana3.0_pctg000102F	173606	BIN99
CYE2	SPA2	14.66	CYEspachiana3.0_pctg000140F	228011	BIN99
CYE2	SPA2	14.66	CYEspachiana3.0_pctg000198F	91844	BIN99
CYE2	SPA2	14.66	CYEspachiana3.0_pctg000374F	22827	BIN99
CYE2	SPA2	15.27	CYEspachiana3.0_pctg000011F	1690875	BIN100
CYE2	SPA2	15.27	CYEspachiana3.0_pctg000033F	40349	BIN100
CYE2	SPA2	15.27	CYEspachiana3.0_pctg000033F	41689	BIN100
CYE2	SPA2	15.27	CYEspachiana3.0_pctg000033F	66617	BIN100
CYE2	SPA2	15.27	CYEspachiana3.0_pctg000039F	33477	BIN100
CYE2	SPA2	15.27	CYEspachiana3.0_pctg000098F	521907	BIN100
CYE2	SPA2	15.27	CYEspachiana3.0_pctg000098F	521937	BIN100
CYE2	SPA2	15.27	CYEspachiana3.0_pctg000098F	521949	BIN100
CYE2	SPA2	15.27	CYEspachiana3.0_pctg000098F	521963	BIN100
CYE2	SPA2	15.27	CYEspachiana3.0_pctg000183F	109581	BIN100
CYE2	SPA2	15.27	CYEspachiana3.0_pctg000183F	109598	BIN100
CYE2	SPA2	15.27	CYEspachiana3.0_pctg000183F	109830	BIN100
CYE2	SPA2	15.27	CYEspachiana3.0_pctg000183F	109845	BIN100
CYE2	SPA2	15.27	CYEspachiana3.0_pctg000233F	14640	BIN100
CYE2	SPA2	15.27	CYEspachiana3.0_pctg000233F	30538	BIN100
CYE2	SPA2	15.27	CYEspachiana3.0_pctg000233F	30550	BIN100
CYE2	SPA2	15.27	CYEspachiana3.0_pctg000233F	30573	BIN100
CYE2	SPA2	15.27	CYEspachiana3.0_pctg000233F	30574	BIN100
CYE2	SPA2	15.27	CYEspachiana3.0_pctg000233F	30587	BIN100
CYE2	SPA2	15.27	CYEspachiana3.0_pctg000374F	9348	BIN100
CYE2	SPA2	15.27	CYEspachiana3.0_pctg000374F	21707	BIN100
CYE2	SPA2	15.27	CYEspachiana3.0_pctg000374F	21708	BIN100
CYE2	SPA2	15.27	CYEspachiana3.0_pctg000374F	21720	BIN100
CYE2	SPA2	15.27	CYEspachiana3.0_pctg000374F	21767	BIN100
CYE2	SPA2	15.27	CYEspachiana3.0_pctg000374F	21996	BIN100
CYE2	SPA2	15.27	CYEspachiana3.0_pctg000374F	22008	BIN100
CYE2	SPA2	15.27	CYEspachiana3.0_pctg000374F	22011	BIN100
CYE2	SPA2	15.27	CYEspachiana3.0_pctg000374F	22496	BIN100
CYE2	SPA2	15.27	CYEspachiana3.0_pctg000374F	22500	BIN100
CYE2	SPA2	15.27	CYEspachiana3.0_pctg000374F	22769	BIN100
CYE2	SPA2	15.27	CYEspachiana3.0_pctg000374F	22797	BIN100
CYE2	SPA2	15.27	CYEspachiana3.0_pctg000374F	22799	BIN100
CYE2	SPA2	15.27	CYEspachiana3.0_pctg000374F	22820	BIN100
CYE2	SPA2	15.27	CYEspachiana3.0_pctg000374F	22823	BIN100
CYE2	SPA2	15.88	CYEspachiana3.0_pctg000033F	40167	BIN101
CYE2	SPA2	15.88	CYEspachiana3.0_pctg000183F	109854	BIN101
CYE2	SPA2	17.7	CYEspachiana3.0_pctg000033F	40129	BIN104
CYE2	SPA2	17.7	CYEspachiana3.0_pctg000092F	260468	BIN104
CYE2	SPA2	17.7	CYEspachiana3.0_pctg000092F	260486	BIN104
CYE2	SPA2	17.7	CYEspachiana3.0_pctg000092F	287126	BIN104
CYE2	SPA2	17.7	CYEspachiana3.0_pctg000092F	361170	BIN104
CYE2	SPA2	17.7	CYEspachiana3.0_pctg000092F	361232	BIN104
CYE2	SPA2	17.7	CYEspachiana3.0_pctg000092F	428047	BIN104
CYE2	SPA2	18.31	CYEspachiana3.0_pctg000030F	717177	BIN105
CYE2	SPA2	18.31	CYEspachiana3.0_pctg000033F	66586	BIN105
CYE2	SPA2	18.31	CYEspachiana3.0_pctg000092F	523024	BIN105
CYE2	SPA2	18.31	CYEspachiana3.0_pctg000110F	74858	BIN105
CYE2	SPA2	18.31	CYEspachiana3.0_pctg000110F	98578	BIN105
CYE2	SPA2	18.31	CYEspachiana3.0_pctg000110F	98775	BIN105
CYE2	SPA2	18.31	CYEspachiana3.0_pctg000110F	98821	BIN105
CYE2	SPA2	18.31	CYEspachiana3.0_pctg000110F	121737	BIN105
CYE2	SPA2	18.92	CYEspachiana3.0_pctg000030F	1044835	BIN106
CYE2	SPA2	18.92	CYEspachiana3.0_pctg000110F	372482	BIN106
CYE2	SPA2	18.92	CYEspachiana3.0_pctg000110F	381297	BIN106
CYE2	SPA2	18.92	CYEspachiana3.0_pctg000110F	381370	BIN106
CYE2	SPA2	18.92	CYEspachiana3.0_pctg000110F	381377	BIN106
CYE2	SPA2	18.92	CYEspachiana3.0_pctg000110F	381461	BIN106
CYE2	SPA2	18.92	CYEspachiana3.0_pctg000110F	381496	BIN106
CYE2	SPA2	18.92	CYEspachiana3.0_pctg000110F	381519	BIN106
CYE2	SPA2	18.92	CYEspachiana3.0_pctg000110F	413778	BIN106
CYE2	SPA2	18.92	CYEspachiana3.0_pctg000110F	413798	BIN106
CYE2	SPA2	18.92	CYEspachiana3.0_pctg000110F	413803	BIN106
CYE2	SPA2	18.92	CYEspachiana3.0_pctg000110F	413822	BIN106
CYE2	SPA2	18.92	CYEspachiana3.0_pctg000110F	513365	BIN106
CYE2	SPA2	19.53	CYEspachiana3.0_pctg000059F	247638	BIN107
CYE2	SPA2	19.53	CYEspachiana3.0_pctg000110F	381332	BIN107
CYE2	SPA2	20.14	CYEspachiana3.0_pctg000011F	2520946	BIN108
CYE2	SPA2	20.14	CYEspachiana3.0_pctg000158F	8462	BIN108
CYE2	SPA2	20.14	CYEspachiana3.0_pctg000245F	29749	BIN108
CYE2	SPA2	21.36	CYEspachiana3.0_pctg000030F	748934	BIN110
CYE2	SPA2	21.36	CYEspachiana3.0_pctg000158F	8429	BIN110
CYE2	SPA2	21.97	CYEspachiana3.0_pctg000030F	746291	BIN111
CYE2	SPA2	21.97	CYEspachiana3.0_pctg000030F	746326	BIN111
CYE2	SPA2	21.97	CYEspachiana3.0_pctg000030F	746348	BIN111
CYE2	SPA2	21.97	CYEspachiana3.0_pctg000030F	746350	BIN111
CYE2	SPA2	21.97	CYEspachiana3.0_pctg000030F	747825	BIN111
CYE2	SPA2	21.97	CYEspachiana3.0_pctg000030F	747855	BIN111
CYE2	SPA2	21.97	CYEspachiana3.0_pctg000030F	748958	BIN111
CYE2	SPA2	21.97	CYEspachiana3.0_pctg000030F	751402	BIN111
CYE2	SPA2	21.97	CYEspachiana3.0_pctg000030F	751424	BIN111
CYE2	SPA2	21.97	CYEspachiana3.0_pctg000030F	751455	BIN111
CYE2	SPA2	21.97	CYEspachiana3.0_pctg000030F	751459	BIN111
CYE2	SPA2	22.58	CYEspachiana3.0_pctg000030F	274034	BIN112
CYE2	SPA2	22.58	CYEspachiana3.0_pctg000030F	533480	BIN112
CYE2	SPA2	22.58	CYEspachiana3.0_pctg000030F	636787	BIN112
CYE2	SPA2	22.58	CYEspachiana3.0_pctg000030F	642730	BIN112
CYE2	SPA2	22.58	CYEspachiana3.0_pctg000030F	642734	BIN112
CYE2	SPA2	23.19	CYEspachiana3.0_pctg000030F	270878	BIN113
CYE2	SPA2	23.19	CYEspachiana3.0_pctg000059F	1331115	BIN113
CYE2	SPA2	23.19	CYEspachiana3.0_pctg000110F	420164	BIN113
CYE2	SPA2	23.8	CYEspachiana3.0_pctg000030F	99674	BIN114
CYE2	SPA2	23.8	CYEspachiana3.0_pctg000030F	99716	BIN114
CYE2	SPA2	23.8	CYEspachiana3.0_pctg000030F	99722	BIN114
CYE2	SPA2	23.8	CYEspachiana3.0_pctg000030F	99743	BIN114
CYE2	SPA2	23.8	CYEspachiana3.0_pctg000030F	104699	BIN114
CYE2	SPA2	23.8	CYEspachiana3.0_pctg000030F	104756	BIN114
CYE2	SPA2	23.8	CYEspachiana3.0_pctg000059F	103221	BIN114
CYE2	SPA2	23.8	CYEspachiana3.0_pctg000059F	187565	BIN114
CYE2	SPA2	23.8	CYEspachiana3.0_pctg000059F	187592	BIN114
CYE2	SPA2	23.8	CYEspachiana3.0_pctg000059F	187642	BIN114
CYE2	SPA2	23.8	CYEspachiana3.0_pctg000059F	187645	BIN114
CYE2	SPA2	23.8	CYEspachiana3.0_pctg000059F	254860	BIN114
CYE2	SPA2	23.8	CYEspachiana3.0_pctg000059F	254873	BIN114
CYE2	SPA2	23.8	CYEspachiana3.0_pctg000059F	254890	BIN114
CYE2	SPA2	23.8	CYEspachiana3.0_pctg000059F	254943	BIN114
CYE2	SPA2	23.8	CYEspachiana3.0_pctg000059F	254944	BIN114
CYE2	SPA2	23.8	CYEspachiana3.0_pctg000059F	255075	BIN114
CYE2	SPA2	23.8	CYEspachiana3.0_pctg000059F	255120	BIN114
CYE2	SPA2	23.8	CYEspachiana3.0_pctg000059F	256359	BIN114
CYE2	SPA2	23.8	CYEspachiana3.0_pctg000059F	463868	BIN114
CYE2	SPA2	23.8	CYEspachiana3.0_pctg000059F	1295654	BIN114
CYE2	SPA2	23.8	CYEspachiana3.0_pctg000098F	331304	BIN114
CYE2	SPA2	24.41	CYEspachiana3.0_pctg000030F	271091	BIN115
CYE2	SPA2	24.41	CYEspachiana3.0_pctg000059F	277320	BIN115
CYE2	SPA2	24.41	CYEspachiana3.0_pctg000059F	523739	BIN115
CYE2	SPA2	24.41	CYEspachiana3.0_pctg000059F	558972	BIN115
CYE2	SPA2	24.41	CYEspachiana3.0_pctg000059F	559096	BIN115
CYE2	SPA2	24.41	CYEspachiana3.0_pctg000059F	1295848	BIN115
CYE2	SPA2	25.02	CYEspachiana3.0_pctg000059F	558220	BIN116
CYE2	SPA2	25.02	CYEspachiana3.0_pctg000059F	558224	BIN116
CYE2	SPA2	25.02	CYEspachiana3.0_pctg000059F	558476	BIN116
CYE2	SPA2	25.02	CYEspachiana3.0_pctg000059F	558478	BIN116
CYE2	SPA2	25.02	CYEspachiana3.0_pctg000059F	1295628	BIN116
CYE2	SPA2	25.02	CYEspachiana3.0_pctg000186F	159559	BIN116
CYE2	SPA2	25.63	CYEspachiana3.0_pctg000059F	1295874	BIN117
CYE2	SPA2	25.63	CYEspachiana3.0_pctg000059F	1315316	BIN117
CYE2	SPA2	25.63	CYEspachiana3.0_pctg000059F	1315730	BIN117
CYE2	SPA2	25.63	CYEspachiana3.0_pctg000059F	1315735	BIN117
CYE2	SPA2	25.63	CYEspachiana3.0_pctg000059F	1315750	BIN117
CYE2	SPA2	25.63	CYEspachiana3.0_pctg000059F	1315768	BIN117
CYE2	SPA2	25.63	CYEspachiana3.0_pctg000059F	1315790	BIN117
CYE2	SPA2	25.63	CYEspachiana3.0_pctg000059F	1315993	BIN117
CYE2	SPA2	25.63	CYEspachiana3.0_pctg000059F	1316052	BIN117
CYE2	SPA2	25.63	CYEspachiana3.0_pctg000059F	1318027	BIN117
CYE2	SPA2	25.63	CYEspachiana3.0_pctg000059F	1318028	BIN117
CYE2	SPA2	25.63	CYEspachiana3.0_pctg000059F	1318029	BIN117
CYE2	SPA2	25.63	CYEspachiana3.0_pctg000059F	1318077	BIN117
CYE2	SPA2	25.63	CYEspachiana3.0_pctg000059F	1318086	BIN117
CYE2	SPA2	25.63	CYEspachiana3.0_pctg000059F	1328826	BIN117
CYE2	SPA2	25.63	CYEspachiana3.0_pctg000059F	1328881	BIN117
CYE2	SPA2	25.63	CYEspachiana3.0_pctg000059F	1330794	BIN117
CYE2	SPA2	25.63	CYEspachiana3.0_pctg000059F	1331038	BIN117
CYE2	SPA2	25.63	CYEspachiana3.0_pctg000129F	246682	BIN117
CYE2	SPA2	25.63	CYEspachiana3.0_pctg000129F	248853	BIN117
CYE2	SPA2	25.63	CYEspachiana3.0_pctg000129F	249159	BIN117
CYE2	SPA2	25.63	CYEspachiana3.0_pctg000186F	159450	BIN117
CYE2	SPA2	26.24	CYEspachiana3.0_pctg000029F	1423821	BIN118
CYE2	SPA2	26.24	CYEspachiana3.0_pctg000029F	1632253	BIN118
CYE2	SPA2	26.24	CYEspachiana3.0_pctg000029F	1740144	BIN118
CYE2	SPA2	26.24	CYEspachiana3.0_pctg000029F	1754940	BIN118
CYE2	SPA2	26.24	CYEspachiana3.0_pctg000029F	1755199	BIN118
CYE2	SPA2	26.24	CYEspachiana3.0_pctg000029F	1764487	BIN118
CYE2	SPA2	26.24	CYEspachiana3.0_pctg000029F	1764538	BIN118
CYE2	SPA2	26.24	CYEspachiana3.0_pctg000029F	1869711	BIN118
CYE2	SPA2	26.24	CYEspachiana3.0_pctg000029F	1938216	BIN118
CYE2	SPA2	26.24	CYEspachiana3.0_pctg000029F	1938273	BIN118
CYE2	SPA2	26.24	CYEspachiana3.0_pctg000029F	1968770	BIN118
CYE2	SPA2	26.24	CYEspachiana3.0_pctg000029F	1971205	BIN118
CYE2	SPA2	26.24	CYEspachiana3.0_pctg000029F	1971231	BIN118
CYE2	SPA2	26.24	CYEspachiana3.0_pctg000029F	1971233	BIN118
CYE2	SPA2	26.24	CYEspachiana3.0_pctg000029F	2033476	BIN118
CYE2	SPA2	26.24	CYEspachiana3.0_pctg000029F	2069731	BIN118
CYE2	SPA2	26.24	CYEspachiana3.0_pctg000059F	877407	BIN118
CYE2	SPA2	26.85	CYEspachiana3.0_pctg000029F	1415910	BIN119
CYE2	SPA2	27.46	CYEspachiana3.0_pctg000029F	1364788	BIN120
CYE2	SPA2	28.07	CYEspachiana3.0_pctg000029F	557771	BIN121
CYE2	SPA2	28.07	CYEspachiana3.0_pctg000029F	637514	BIN121
CYE2	SPA2	28.07	CYEspachiana3.0_pctg000029F	1131169	BIN121
CYE2	SPA2	28.07	CYEspachiana3.0_pctg000029F	1131528	BIN121
CYE2	SPA2	28.07	CYEspachiana3.0_pctg000029F	1195776	BIN121
CYE2	SPA2	28.07	CYEspachiana3.0_pctg000029F	1364359	BIN121
CYE2	SPA2	28.07	CYEspachiana3.0_pctg000029F	1364394	BIN121
CYE2	SPA2	28.07	CYEspachiana3.0_pctg000029F	1364426	BIN121
CYE2	SPA2	28.07	CYEspachiana3.0_pctg000029F	1364743	BIN121
CYE2	SPA2	28.07	CYEspachiana3.0_pctg000029F	1376250	BIN121
CYE2	SPA2	28.07	CYEspachiana3.0_pctg000029F	1376274	BIN121
CYE2	SPA2	28.07	CYEspachiana3.0_pctg000029F	1376633	BIN121
CYE2	SPA2	28.07	CYEspachiana3.0_pctg000029F	1384527	BIN121
CYE2	SPA2	28.07	CYEspachiana3.0_pctg000029F	1416027	BIN121
CYE2	SPA2	28.07	CYEspachiana3.0_pctg000029F	1631971	BIN121
CYE2	SPA2	28.07	CYEspachiana3.0_pctg000029F	1632190	BIN121
CYE2	SPA2	28.68	CYEspachiana3.0_pctg000029F	811167	BIN122
CYE2	SPA2	28.68	CYEspachiana3.0_pctg000029F	845501	BIN122
CYE2	SPA2	28.68	CYEspachiana3.0_pctg000029F	845690	BIN122
CYE2	SPA2	28.68	CYEspachiana3.0_pctg000029F	851588	BIN122
CYE2	SPA2	28.68	CYEspachiana3.0_pctg000029F	851591	BIN122
CYE2	SPA2	28.68	CYEspachiana3.0_pctg000029F	851629	BIN122
CYE2	SPA2	28.68	CYEspachiana3.0_pctg000029F	851981	BIN122
CYE2	SPA2	28.68	CYEspachiana3.0_pctg000029F	852005	BIN122
CYE2	SPA2	28.68	CYEspachiana3.0_pctg000029F	852017	BIN122
CYE2	SPA2	28.68	CYEspachiana3.0_pctg000029F	852226	BIN122
CYE2	SPA2	28.68	CYEspachiana3.0_pctg000029F	852257	BIN122
CYE2	SPA2	28.68	CYEspachiana3.0_pctg000029F	852286	BIN122
CYE2	SPA2	28.68	CYEspachiana3.0_pctg000029F	852790	BIN122
CYE2	SPA2	29.29	CYEspachiana3.0_pctg000029F	691354	BIN123
CYE2	SPA2	29.29	CYEspachiana3.0_pctg000029F	707815	BIN123
CYE2	SPA2	29.29	CYEspachiana3.0_pctg000029F	707818	BIN123
CYE2	SPA2	29.29	CYEspachiana3.0_pctg000030F	151291	BIN123
CYE2	SPA2	29.9	CYEspachiana3.0_pctg000029F	637528	BIN124
CYE2	SPA2	29.9	CYEspachiana3.0_pctg000029F	637582	BIN124
CYE2	SPA2	29.9	CYEspachiana3.0_pctg000029F	669739	BIN124
CYE2	SPA2	29.9	CYEspachiana3.0_pctg000029F	691380	BIN124
CYE2	SPA2	29.9	CYEspachiana3.0_pctg000029F	1650962	BIN124
CYE2	SPA2	30.51	CYEspachiana3.0_pctg000029F	426689	BIN125
CYE2	SPA2	30.51	CYEspachiana3.0_pctg000029F	453083	BIN125
CYE2	SPA2	30.51	CYEspachiana3.0_pctg000029F	468253	BIN125
CYE2	SPA2	30.51	CYEspachiana3.0_pctg000029F	488912	BIN125
CYE2	SPA2	30.51	CYEspachiana3.0_pctg000029F	488914	BIN125
CYE2	SPA2	30.51	CYEspachiana3.0_pctg000029F	557785	BIN125
CYE2	SPA2	31.12	CYEspachiana3.0_pctg000029F	105720	BIN126
CYE2	SPA2	31.12	CYEspachiana3.0_pctg000029F	105755	BIN126
CYE2	SPA2	31.12	CYEspachiana3.0_pctg000029F	105811	BIN126
CYE2	SPA2	31.12	CYEspachiana3.0_pctg000029F	118637	BIN126
CYE2	SPA2	31.12	CYEspachiana3.0_pctg000029F	118645	BIN126
CYE2	SPA2	31.12	CYEspachiana3.0_pctg000029F	118659	BIN126
CYE2	SPA2	31.12	CYEspachiana3.0_pctg000029F	118717	BIN126
CYE2	SPA2	31.12	CYEspachiana3.0_pctg000029F	118719	BIN126
CYE2	SPA2	31.12	CYEspachiana3.0_pctg000029F	118746	BIN126
CYE2	SPA2	31.12	CYEspachiana3.0_pctg000029F	140349	BIN126
CYE2	SPA2	31.12	CYEspachiana3.0_pctg000029F	141634	BIN126
CYE2	SPA2	31.12	CYEspachiana3.0_pctg000029F	141682	BIN126
CYE2	SPA2	31.12	CYEspachiana3.0_pctg000029F	157122	BIN126
CYE2	SPA2	31.12	CYEspachiana3.0_pctg000029F	165688	BIN126
CYE2	SPA2	31.12	CYEspachiana3.0_pctg000029F	165703	BIN126
CYE2	SPA2	31.12	CYEspachiana3.0_pctg000029F	165719	BIN126
CYE2	SPA2	31.12	CYEspachiana3.0_pctg000029F	165756	BIN126
CYE2	SPA2	31.12	CYEspachiana3.0_pctg000029F	166163	BIN126
CYE2	SPA2	31.12	CYEspachiana3.0_pctg000029F	467500	BIN126
CYE2	SPA2	31.12	CYEspachiana3.0_pctg000195F	53148	BIN126
CYE2	SPA2	31.73	CYEspachiana3.0_pctg000152F	191680	BIN127
CYE2	SPA2	31.73	CYEspachiana3.0_pctg000195F	53147	BIN127
CYE2	SPA2	32.34	CYEspachiana3.0_pctg000029F	707420	BIN128
CYE2	SPA2	32.34	CYEspachiana3.0_pctg000033F	1959453	BIN128
CYE2	SPA2	32.34	CYEspachiana3.0_pctg000152F	32326	BIN128
CYE2	SPA2	32.34	CYEspachiana3.0_pctg000152F	32327	BIN128
CYE2	SPA2	32.34	CYEspachiana3.0_pctg000152F	32328	BIN128
CYE2	SPA2	32.34	CYEspachiana3.0_pctg000152F	37521	BIN128
CYE2	SPA2	32.34	CYEspachiana3.0_pctg000195F	24556	BIN128
CYE2	SPA2	32.34	CYEspachiana3.0_pctg000195F	31537	BIN128
CYE2	SPA2	32.34	CYEspachiana3.0_pctg000195F	33504	BIN128
CYE2	SPA2	32.34	CYEspachiana3.0_pctg000195F	37478	BIN128
CYE2	SPA2	32.34	CYEspachiana3.0_pctg000195F	91973	BIN128
CYE2	SPA2	32.95	CYEspachiana3.0_pctg000033F	1784210	BIN129
CYE2	SPA2	32.95	CYEspachiana3.0_pctg000033F	1784225	BIN129
CYE2	SPA2	32.95	CYEspachiana3.0_pctg000033F	1788591	BIN129
CYE2	SPA2	32.95	CYEspachiana3.0_pctg000033F	1828084	BIN129
CYE2	SPA2	32.95	CYEspachiana3.0_pctg000033F	1990758	BIN129
CYE2	SPA2	32.95	CYEspachiana3.0_pctg000033F	1990762	BIN129
CYE2	SPA2	32.95	CYEspachiana3.0_pctg000033F	1990797	BIN129
CYE2	SPA2	32.95	CYEspachiana3.0_pctg000033F	1995039	BIN129
CYE2	SPA2	32.95	CYEspachiana3.0_pctg000033F	2106251	BIN129
CYE2	SPA2	32.95	CYEspachiana3.0_pctg000033F	2115978	BIN129
CYE2	SPA2	32.95	CYEspachiana3.0_pctg000033F	2116006	BIN129
CYE2	SPA2	32.95	CYEspachiana3.0_pctg000033F	2116008	BIN129
CYE2	SPA2	32.95	CYEspachiana3.0_pctg000033F	2116009	BIN129
CYE2	SPA2	32.95	CYEspachiana3.0_pctg000033F	2116233	BIN129
CYE2	SPA2	32.95	CYEspachiana3.0_pctg000033F	2116251	BIN129
CYE2	SPA2	32.95	CYEspachiana3.0_pctg000033F	2122499	BIN129
CYE2	SPA2	32.95	CYEspachiana3.0_pctg000033F	2122582	BIN129
CYE2	SPA2	32.95	CYEspachiana3.0_pctg000033F	2122592	BIN129
CYE2	SPA2	32.95	CYEspachiana3.0_pctg000033F	2131112	BIN129
CYE2	SPA2	32.95	CYEspachiana3.0_pctg000033F	2131130	BIN129
CYE2	SPA2	32.95	CYEspachiana3.0_pctg000033F	2131399	BIN129
CYE2	SPA2	32.95	CYEspachiana3.0_pctg000033F	2131425	BIN129
CYE2	SPA2	32.95	CYEspachiana3.0_pctg000033F	2135075	BIN129
CYE2	SPA2	32.95	CYEspachiana3.0_pctg000033F	2140448	BIN129
CYE2	SPA2	32.95	CYEspachiana3.0_pctg000033F	2167952	BIN129
CYE2	SPA2	32.95	CYEspachiana3.0_pctg000152F	90107	BIN129
CYE2	SPA2	32.95	CYEspachiana3.0_pctg000152F	191129	BIN129
CYE2	SPA2	32.95	CYEspachiana3.0_pctg000152F	191659	BIN129
CYE2	SPA2	32.95	CYEspachiana3.0_pctg000152F	191679	BIN129
CYE2	SPA2	32.95	CYEspachiana3.0_pctg000152F	191686	BIN129
CYE2	SPA2	32.95	CYEspachiana3.0_pctg000152F	191691	BIN129
CYE2	SPA2	32.95	CYEspachiana3.0_pctg000152F	191715	BIN129
CYE2	SPA2	32.95	CYEspachiana3.0_pctg000152F	191729	BIN129
CYE2	SPA2	33.56	CYEspachiana3.0_pctg000033F	1720997	BIN130
CYE2	SPA2	33.56	CYEspachiana3.0_pctg000033F	1976186	BIN130
CYE2	SPA2	33.56	CYEspachiana3.0_pctg000033F	2104488	BIN130
CYE2	SPA2	33.56	CYEspachiana3.0_pctg000033F	2104521	BIN130
CYE2	SPA2	33.56	CYEspachiana3.0_pctg000033F	2104800	BIN130
CYE2	SPA2	33.56	CYEspachiana3.0_pctg000152F	191622	BIN130
CYE2	SPA2	33.56	CYEspachiana3.0_pctg000233F	105332	BIN130
CYE2	SPA2	34.17	CYEspachiana3.0_pctg000033F	1579681	BIN131
CYE2	SPA2	34.17	CYEspachiana3.0_pctg000033F	1579682	BIN131
CYE2	SPA2	34.17	CYEspachiana3.0_pctg000033F	1579999	BIN131
CYE2	SPA2	34.17	CYEspachiana3.0_pctg000033F	1591454	BIN131
CYE2	SPA2	34.17	CYEspachiana3.0_pctg000033F	1592604	BIN131
CYE2	SPA2	34.17	CYEspachiana3.0_pctg000033F	1592655	BIN131
CYE2	SPA2	34.17	CYEspachiana3.0_pctg000033F	1611642	BIN131
CYE2	SPA2	34.17	CYEspachiana3.0_pctg000033F	1611705	BIN131
CYE2	SPA2	34.17	CYEspachiana3.0_pctg000033F	1689425	BIN131
CYE2	SPA2	34.17	CYEspachiana3.0_pctg000033F	1689466	BIN131
CYE2	SPA2	34.17	CYEspachiana3.0_pctg000033F	1689476	BIN131
CYE2	SPA2	34.17	CYEspachiana3.0_pctg000033F	1691222	BIN131
CYE2	SPA2	34.17	CYEspachiana3.0_pctg000033F	1712754	BIN131
CYE2	SPA2	34.17	CYEspachiana3.0_pctg000033F	1712756	BIN131
CYE2	SPA2	34.17	CYEspachiana3.0_pctg000033F	1712892	BIN131
CYE2	SPA2	34.17	CYEspachiana3.0_pctg000033F	1731016	BIN131
CYE2	SPA2	34.17	CYEspachiana3.0_pctg000033F	1752241	BIN131
CYE2	SPA2	34.17	CYEspachiana3.0_pctg000033F	1752368	BIN131
CYE2	SPA2	34.17	CYEspachiana3.0_pctg000033F	1752384	BIN131
CYE2	SPA2	34.17	CYEspachiana3.0_pctg000033F	1752417	BIN131
CYE2	SPA2	34.17	CYEspachiana3.0_pctg000033F	1756545	BIN131
CYE2	SPA2	34.17	CYEspachiana3.0_pctg000033F	1762322	BIN131
CYE2	SPA2	34.17	CYEspachiana3.0_pctg000033F	1762399	BIN131
CYE2	SPA2	34.17	CYEspachiana3.0_pctg000033F	1762521	BIN131
CYE2	SPA2	34.17	CYEspachiana3.0_pctg000033F	1762542	BIN131
CYE2	SPA2	34.17	CYEspachiana3.0_pctg000033F	1767320	BIN131
CYE2	SPA2	34.78	CYEspachiana3.0_pctg000033F	1547783	BIN132
CYE2	SPA2	34.78	CYEspachiana3.0_pctg000195F	37552	BIN132
CYE2	SPA2	35.39	CYEspachiana3.0_pctg000033F	1345412	BIN133
CYE2	SPA2	35.39	CYEspachiana3.0_pctg000195F	37614	BIN133
CYE2	SPA2	36	CYEspachiana3.0_pctg000033F	1075066	BIN134
CYE2	SPA2	36	CYEspachiana3.0_pctg000033F	1075073	BIN134
CYE2	SPA2	36	CYEspachiana3.0_pctg000033F	1075126	BIN134
CYE2	SPA2	36	CYEspachiana3.0_pctg000033F	1075184	BIN134
CYE2	SPA2	36	CYEspachiana3.0_pctg000033F	1075187	BIN134
CYE2	SPA2	36	CYEspachiana3.0_pctg000033F	1075188	BIN134
CYE2	SPA2	36	CYEspachiana3.0_pctg000033F	1077856	BIN134
CYE2	SPA2	36	CYEspachiana3.0_pctg000033F	1077916	BIN134
CYE2	SPA2	36	CYEspachiana3.0_pctg000033F	1078164	BIN134
CYE2	SPA2	36	CYEspachiana3.0_pctg000033F	1078222	BIN134
CYE2	SPA2	36	CYEspachiana3.0_pctg000033F	1102462	BIN134
CYE2	SPA2	36	CYEspachiana3.0_pctg000033F	1102497	BIN134
CYE2	SPA2	36	CYEspachiana3.0_pctg000033F	1102499	BIN134
CYE2	SPA2	36	CYEspachiana3.0_pctg000033F	1102503	BIN134
CYE2	SPA2	36	CYEspachiana3.0_pctg000033F	1102504	BIN134
CYE2	SPA2	36	CYEspachiana3.0_pctg000033F	1102551	BIN134
CYE2	SPA2	36	CYEspachiana3.0_pctg000033F	1102582	BIN134
CYE2	SPA2	36	CYEspachiana3.0_pctg000033F	1189198	BIN134
CYE2	SPA2	36	CYEspachiana3.0_pctg000033F	1251330	BIN134
CYE2	SPA2	36	CYEspachiana3.0_pctg000033F	1274125	BIN134
CYE2	SPA2	36	CYEspachiana3.0_pctg000033F	1274509	BIN134
CYE2	SPA2	36	CYEspachiana3.0_pctg000033F	1274541	BIN134
CYE2	SPA2	36	CYEspachiana3.0_pctg000033F	1306984	BIN134
CYE2	SPA2	36	CYEspachiana3.0_pctg000033F	1306994	BIN134
CYE2	SPA2	36	CYEspachiana3.0_pctg000033F	1308611	BIN134
CYE2	SPA2	36	CYEspachiana3.0_pctg000033F	1319287	BIN134
CYE2	SPA2	36	CYEspachiana3.0_pctg000033F	1319288	BIN134
CYE2	SPA2	36	CYEspachiana3.0_pctg000033F	1319306	BIN134
CYE2	SPA2	36	CYEspachiana3.0_pctg000033F	1319324	BIN134
CYE2	SPA2	36	CYEspachiana3.0_pctg000033F	1319695	BIN134
CYE2	SPA2	36	CYEspachiana3.0_pctg000033F	1319706	BIN134
CYE2	SPA2	36	CYEspachiana3.0_pctg000033F	1319836	BIN134
CYE2	SPA2	36.61	CYEspachiana3.0_pctg000033F	731998	BIN135
CYE2	SPA2	37.22	CYEspachiana3.0_actg000033F-009-01	31211	BIN136
CYE2	SPA2	37.22	CYEspachiana3.0_actg000033F-009-01	31534	BIN136
CYE2	SPA2	37.22	CYEspachiana3.0_actg000033F-009-01	31579	BIN136
CYE2	SPA2	37.22	CYEspachiana3.0_actg000033F-009-01	32067	BIN136
CYE2	SPA2	37.22	CYEspachiana3.0_actg000033F-009-01	32480	BIN136
CYE2	SPA2	37.22	CYEspachiana3.0_pctg000015F	1996916	BIN136
CYE2	SPA2	37.22	CYEspachiana3.0_pctg000033F	432758	BIN136
CYE2	SPA2	37.22	CYEspachiana3.0_pctg000033F	695508	BIN136
CYE2	SPA2	37.22	CYEspachiana3.0_pctg000033F	695540	BIN136
CYE2	SPA2	37.22	CYEspachiana3.0_pctg000033F	695599	BIN136
CYE2	SPA2	37.22	CYEspachiana3.0_pctg000033F	732013	BIN136
CYE2	SPA2	37.83	CYEspachiana3.0_actg000033F-009-01	32946	BIN137
CYE2	SPA2	37.83	CYEspachiana3.0_pctg000005F	890623	BIN137
CYE2	SPA2	37.83	CYEspachiana3.0_pctg000033F	226823	BIN137
CYE2	SPA2	37.83	CYEspachiana3.0_pctg000033F	236592	BIN137
CYE2	SPA2	37.83	CYEspachiana3.0_pctg000033F	236851	BIN137
CYE2	SPA2	37.83	CYEspachiana3.0_pctg000033F	269967	BIN137
CYE2	SPA2	37.83	CYEspachiana3.0_pctg000033F	287122	BIN137
CYE2	SPA2	37.83	CYEspachiana3.0_pctg000033F	287133	BIN137
CYE2	SPA2	37.83	CYEspachiana3.0_pctg000033F	287143	BIN137
CYE2	SPA2	37.83	CYEspachiana3.0_pctg000033F	287454	BIN137
CYE2	SPA2	37.83	CYEspachiana3.0_pctg000033F	287485	BIN137
CYE2	SPA2	37.83	CYEspachiana3.0_pctg000033F	310389	BIN137
CYE2	SPA2	37.83	CYEspachiana3.0_pctg000033F	323383	BIN137
CYE2	SPA2	37.83	CYEspachiana3.0_pctg000033F	323438	BIN137
CYE2	SPA2	37.83	CYEspachiana3.0_pctg000033F	325645	BIN137
CYE2	SPA2	37.83	CYEspachiana3.0_pctg000033F	336268	BIN137
CYE2	SPA2	37.83	CYEspachiana3.0_pctg000033F	388161	BIN137
CYE2	SPA2	37.83	CYEspachiana3.0_pctg000033F	388178	BIN137
CYE2	SPA2	37.83	CYEspachiana3.0_pctg000033F	422559	BIN137
CYE2	SPA2	37.83	CYEspachiana3.0_pctg000033F	432107	BIN137
CYE2	SPA2	37.83	CYEspachiana3.0_pctg000033F	432141	BIN137
CYE2	SPA2	37.83	CYEspachiana3.0_pctg000033F	484226	BIN137
CYE2	SPA2	37.83	CYEspachiana3.0_pctg000033F	572310	BIN137
CYE2	SPA2	37.83	CYEspachiana3.0_pctg000033F	572334	BIN137
CYE2	SPA2	37.83	CYEspachiana3.0_pctg000033F	572386	BIN137
CYE2	SPA2	37.83	CYEspachiana3.0_pctg000033F	695913	BIN137
CYE2	SPA2	37.83	CYEspachiana3.0_pctg000033F	732001	BIN137
CYE2	SPA2	37.83	CYEspachiana3.0_pctg000033F	813226	BIN137
CYE2	SPA2	37.83	CYEspachiana3.0_pctg000033F	813550	BIN137
CYE2	SPA2	37.83	CYEspachiana3.0_pctg000033F	813688	BIN137
CYE2	SPA2	37.83	CYEspachiana3.0_pctg000033F	813767	BIN137
CYE2	SPA2	37.83	CYEspachiana3.0_pctg000033F	821754	BIN137
CYE2	SPA2	37.83	CYEspachiana3.0_pctg000075F	160340	BIN137
CYE2	SPA2	37.83	CYEspachiana3.0_pctg000075F	337831	BIN137
CYE2	SPA2	37.83	CYEspachiana3.0_pctg000075F	354608	BIN137
CYE2	SPA2	37.83	CYEspachiana3.0_pctg000075F	402759	BIN137
CYE2	SPA2	37.83	CYEspachiana3.0_pctg000075F	419453	BIN137
CYE2	SPA2	37.83	CYEspachiana3.0_pctg000075F	433770	BIN137
CYE2	SPA2	37.83	CYEspachiana3.0_pctg000075F	583047	BIN137
CYE2	SPA2	37.83	CYEspachiana3.0_pctg000075F	587087	BIN137
CYE2	SPA2	37.83	CYEspachiana3.0_pctg000075F	587314	BIN137
CYE2	SPA2	38.44	CYEspachiana3.0_pctg000033F	236836	BIN138
CYE2	SPA2	38.44	CYEspachiana3.0_pctg000033F	287500	BIN138
CYE2	SPA2	38.44	CYEspachiana3.0_pctg000033F	293331	BIN138
CYE2	SPA2	38.44	CYEspachiana3.0_pctg000033F	293355	BIN138
CYE2	SPA2	38.44	CYEspachiana3.0_pctg000033F	293373	BIN138
CYE2	SPA2	38.44	CYEspachiana3.0_pctg000033F	345913	BIN138
CYE2	SPA2	38.44	CYEspachiana3.0_pctg000033F	432691	BIN138
CYE2	SPA2	38.44	CYEspachiana3.0_pctg000033F	484209	BIN138
CYE2	SPA2	38.44	CYEspachiana3.0_pctg000033F	663866	BIN138
CYE2	SPA2	38.44	CYEspachiana3.0_pctg000033F	666415	BIN138
CYE2	SPA2	38.44	CYEspachiana3.0_pctg000033F	666418	BIN138
CYE2	SPA2	38.44	CYEspachiana3.0_pctg000033F	666470	BIN138
CYE2	SPA2	38.44	CYEspachiana3.0_pctg000033F	695862	BIN138
CYE2	SPA2	38.44	CYEspachiana3.0_pctg000033F	813195	BIN138
CYE2	SPA2	38.44	CYEspachiana3.0_pctg000033F	813543	BIN138
CYE2	SPA2	38.44	CYEspachiana3.0_pctg000033F	813756	BIN138
CYE2	SPA2	38.44	CYEspachiana3.0_pctg000033F	813805	BIN138
CYE2	SPA2	38.44	CYEspachiana3.0_pctg000033F	840536	BIN138
CYE2	SPA2	38.44	CYEspachiana3.0_pctg000033F	953332	BIN138
CYE2	SPA2	38.44	CYEspachiana3.0_pctg000033F	953853	BIN138
CYE2	SPA2	38.44	CYEspachiana3.0_pctg000033F	956353	BIN138
CYE2	SPA2	38.44	CYEspachiana3.0_pctg000033F	970352	BIN138
CYE2	SPA2	38.44	CYEspachiana3.0_pctg000075F	49299	BIN138
CYE2	SPA2	38.44	CYEspachiana3.0_pctg000075F	49444	BIN138
CYE2	SPA2	38.44	CYEspachiana3.0_pctg000075F	69434	BIN138
CYE2	SPA2	38.44	CYEspachiana3.0_pctg000075F	69474	BIN138
CYE2	SPA2	38.44	CYEspachiana3.0_pctg000075F	69635	BIN138
CYE2	SPA2	38.44	CYEspachiana3.0_pctg000075F	78043	BIN138
CYE2	SPA2	38.44	CYEspachiana3.0_pctg000075F	160211	BIN138
CYE2	SPA2	38.44	CYEspachiana3.0_pctg000075F	160251	BIN138
CYE2	SPA2	38.44	CYEspachiana3.0_pctg000075F	160273	BIN138
CYE2	SPA2	38.44	CYEspachiana3.0_pctg000075F	160283	BIN138
CYE2	SPA2	38.44	CYEspachiana3.0_pctg000075F	160298	BIN138
CYE2	SPA2	38.44	CYEspachiana3.0_pctg000075F	160326	BIN138
CYE2	SPA2	38.44	CYEspachiana3.0_pctg000075F	178218	BIN138
CYE2	SPA2	38.44	CYEspachiana3.0_pctg000075F	312815	BIN138
CYE2	SPA2	38.44	CYEspachiana3.0_pctg000075F	338271	BIN138
CYE2	SPA2	38.44	CYEspachiana3.0_pctg000075F	402792	BIN138
CYE2	SPA2	38.44	CYEspachiana3.0_pctg000075F	403024	BIN138
CYE2	SPA2	38.44	CYEspachiana3.0_pctg000075F	403058	BIN138
CYE2	SPA2	38.44	CYEspachiana3.0_pctg000075F	433706	BIN138
CYE2	SPA2	38.44	CYEspachiana3.0_pctg000075F	909584	BIN138
CYE2	SPA2	38.44	CYEspachiana3.0_pctg000075F	909865	BIN138
CYE2	SPA2	38.44	CYEspachiana3.0_pctg000131F	348024	BIN138
CYE2	SPA2	38.44	CYEspachiana3.0_pctg000131F	348068	BIN138
CYE2	SPA2	39.05	CYEspachiana3.0_pctg000075F	466845	BIN139
CYE2	SPA2	39.05	CYEspachiana3.0_pctg000075F	557468	BIN139
CYE2	SPA2	39.05	CYEspachiana3.0_pctg000075F	557483	BIN139
CYE2	SPA2	39.05	CYEspachiana3.0_pctg000075F	587317	BIN139
CYE2	SPA2	39.66	CYEspachiana3.0_pctg000075F	312438	BIN140
CYE2	SPA2	39.66	CYEspachiana3.0_pctg000075F	557496	BIN140
CYE2	SPA2	39.66	CYEspachiana3.0_pctg000075F	587358	BIN140
CYE2	SPA2	39.66	CYEspachiana3.0_pctg000075F	618327	BIN140
CYE2	SPA2	40.27	CYEspachiana3.0_pctg000005F	1173488	BIN141
CYE2	SPA2	40.27	CYEspachiana3.0_pctg000033F	229704	BIN141
CYE2	SPA2	40.27	CYEspachiana3.0_pctg000033F	1317566	BIN141
CYE2	SPA2	40.27	CYEspachiana3.0_pctg000075F	337801	BIN141
CYE2	SPA2	40.27	CYEspachiana3.0_pctg000075F	409278	BIN141
CYE2	SPA2	40.27	CYEspachiana3.0_pctg000075F	466684	BIN141
CYE2	SPA2	40.27	CYEspachiana3.0_pctg000075F	466690	BIN141
CYE2	SPA2	40.88	CYEspachiana3.0_pctg000075F	419500	BIN142
CYE2	SPA2	40.88	CYEspachiana3.0_pctg000075F	802536	BIN142
CYE2	SPA2	40.88	CYEspachiana3.0_pctg000075F	830371	BIN142
CYE2	SPA2	40.88	CYEspachiana3.0_pctg000075F	830925	BIN142
CYE2	SPA2	40.88	CYEspachiana3.0_pctg000075F	830951	BIN142
CYE2	SPA2	40.88	CYEspachiana3.0_pctg000075F	831407	BIN142
CYE2	SPA2	40.88	CYEspachiana3.0_pctg000075F	832123	BIN142
CYE2	SPA2	40.88	CYEspachiana3.0_pctg000075F	832597	BIN142
CYE2	SPA2	40.88	CYEspachiana3.0_pctg000075F	909440	BIN142
CYE2	SPA2	40.88	CYEspachiana3.0_pctg000075F	909471	BIN142
CYE2	SPA2	40.88	CYEspachiana3.0_pctg000075F	909480	BIN142
CYE2	SPA2	40.88	CYEspachiana3.0_pctg000075F	909792	BIN142
CYE2	SPA2	40.88	CYEspachiana3.0_pctg000075F	909798	BIN142
CYE2	SPA2	40.88	CYEspachiana3.0_pctg000075F	909819	BIN142
CYE2	SPA2	40.88	CYEspachiana3.0_pctg000075F	910038	BIN142
CYE2	SPA2	42.1	CYEspachiana3.0_pctg000033F	388205	BIN143
CYE2	SPA2	42.1	CYEspachiana3.0_pctg000036F	1943287	BIN143
CYE2	SPA2	42.71	CYEspachiana3.0_pctg000036F	1753446	BIN144
CYE2	SPA2	42.71	CYEspachiana3.0_pctg000036F	1777106	BIN144
CYE2	SPA2	42.71	CYEspachiana3.0_pctg000036F	1866129	BIN144
CYE2	SPA2	42.71	CYEspachiana3.0_pctg000036F	1866345	BIN144
CYE2	SPA2	42.71	CYEspachiana3.0_pctg000036F	1872538	BIN144
CYE2	SPA2	42.71	CYEspachiana3.0_pctg000036F	1905082	BIN144
CYE2	SPA2	42.71	CYEspachiana3.0_pctg000036F	1917004	BIN144
CYE2	SPA2	42.71	CYEspachiana3.0_pctg000036F	1943290	BIN144
CYE2	SPA2	42.71	CYEspachiana3.0_pctg000036F	2005862	BIN144
CYE2	SPA2	42.71	CYEspachiana3.0_pctg000036F	2053694	BIN144
CYE2	SPA2	42.71	CYEspachiana3.0_pctg000036F	2054003	BIN144
CYE2	SPA2	42.71	CYEspachiana3.0_pctg000075F	936215	BIN144
CYE2	SPA2	42.71	CYEspachiana3.0_pctg000075F	955377	BIN144
CYE2	SPA2	43.32	CYEspachiana3.0_pctg000033F	323382	BIN145
CYE2	SPA2	43.32	CYEspachiana3.0_pctg000036F	1750084	BIN145
CYE2	SPA2	43.32	CYEspachiana3.0_pctg000036F	1750185	BIN145
CYE2	SPA2	43.32	CYEspachiana3.0_pctg000036F	1750208	BIN145
CYE2	SPA2	43.32	CYEspachiana3.0_pctg000036F	1750257	BIN145
CYE2	SPA2	43.32	CYEspachiana3.0_pctg000036F	1750729	BIN145
CYE2	SPA2	43.32	CYEspachiana3.0_pctg000036F	1753488	BIN145
CYE2	SPA2	43.32	CYEspachiana3.0_pctg000036F	1784165	BIN145
CYE2	SPA2	43.32	CYEspachiana3.0_pctg000036F	1866347	BIN145
CYE2	SPA2	43.32	CYEspachiana3.0_pctg000036F	1872416	BIN145
CYE2	SPA2	43.32	CYEspachiana3.0_pctg000036F	1872417	BIN145
CYE2	SPA2	43.32	CYEspachiana3.0_pctg000036F	1887112	BIN145
CYE2	SPA2	43.32	CYEspachiana3.0_pctg000036F	1943082	BIN145
CYE2	SPA2	43.32	CYEspachiana3.0_pctg000036F	1943312	BIN145
CYE2	SPA2	43.32	CYEspachiana3.0_pctg000036F	1943360	BIN145
CYE2	SPA2	43.32	CYEspachiana3.0_pctg000036F	2005794	BIN145
CYE2	SPA2	43.32	CYEspachiana3.0_pctg000036F	2054004	BIN145
CYE2	SPA2	43.32	CYEspachiana3.0_pctg000075F	870019	BIN145
CYE2	SPA2	43.93	CYEspachiana3.0_pctg000036F	1624505	BIN146
CYE2	SPA2	43.93	CYEspachiana3.0_pctg000053F	994887	BIN146
CYE2	SPA2	43.93	CYEspachiana3.0_pctg000131F	325754	BIN146
CYE2	SPA2	43.93	CYEspachiana3.0_pctg000255F	44172	BIN146
CYE2	SPA2	43.93	CYEspachiana3.0_pctg000255F	44222	BIN146
CYE2	SPA2	44.54	CYEspachiana3.0_pctg000005F	120443	BIN147
CYE2	SPA2	44.54	CYEspachiana3.0_pctg000005F	120472	BIN147
CYE2	SPA2	44.54	CYEspachiana3.0_pctg000005F	120945	BIN147
CYE2	SPA2	44.54	CYEspachiana3.0_pctg000005F	120952	BIN147
CYE2	SPA2	44.54	CYEspachiana3.0_pctg000005F	120968	BIN147
CYE2	SPA2	44.54	CYEspachiana3.0_pctg000005F	268311	BIN147
CYE2	SPA2	44.54	CYEspachiana3.0_pctg000005F	959395	BIN147
CYE2	SPA2	44.54	CYEspachiana3.0_pctg000036F	1624458	BIN147
CYE2	SPA2	44.54	CYEspachiana3.0_pctg000075F	618332	BIN147
CYE2	SPA2	45.15	CYEspachiana3.0_pctg000005F	293856	BIN148
CYE2	SPA2	45.15	CYEspachiana3.0_pctg000005F	293872	BIN148
CYE2	SPA2	45.15	CYEspachiana3.0_pctg000005F	958144	BIN148
CYE2	SPA2	45.76	CYEspachiana3.0_pctg000005F	297887	BIN149
CYE2	SPA2	45.76	CYEspachiana3.0_pctg000005F	301356	BIN149
CYE2	SPA2	45.76	CYEspachiana3.0_pctg000005F	383010	BIN149
CYE2	SPA2	45.76	CYEspachiana3.0_pctg000005F	393595	BIN149
CYE2	SPA2	45.76	CYEspachiana3.0_pctg000005F	397652	BIN149
CYE2	SPA2	45.76	CYEspachiana3.0_pctg000005F	398182	BIN149
CYE2	SPA2	45.76	CYEspachiana3.0_pctg000005F	398184	BIN149
CYE2	SPA2	45.76	CYEspachiana3.0_pctg000005F	412161	BIN149
CYE2	SPA2	45.76	CYEspachiana3.0_pctg000005F	436558	BIN149
CYE2	SPA2	45.76	CYEspachiana3.0_pctg000005F	446382	BIN149
CYE2	SPA2	45.76	CYEspachiana3.0_pctg000005F	446627	BIN149
CYE2	SPA2	46.37	CYEspachiana3.0_pctg000005F	1205605	BIN150
[truncated: 14,935 more rows]

## Sheet: TableS8
Supplementary Table S8 Summary of the 'Somei-Yoshino' pseudomolecule sequence
Pseudomolecule	Number of assigned contigs (bases)	%	Total size of assigned contigs (bases)	%	Number of predicted genes	%
CYE_r3.1SPA1	21	0.9	31046873	8.9	4353	9
CYE_r3.1SPA2	41	1.8	32941139	9.4	4253	8.8
CYE_r3.1SPA3	19	0.8	27291002	7.8	3651	7.6
CYE_r3.1SPA4	33	1.4	28091764	8	3619	7.5
CYE_r3.1SPA5	9	0.4	22564064	6.4	2960	6.1
CYE_r3.1SPA6	29	1.3	35735040	10.2	4981	10.3
CYE_r3.1SPA7	11	0.5	20687938	5.9	2834	5.9
CYE_r3.1SPA8	21	0.9	23397660	6.7	3184	6.6
Subtotal of SPA	184	8	221755480	63.3	29835	61.8
CYE_r3.1SPE1	22	1	31522451	9.3	4367	9.3
CYE_r3.1SPE2	36	1.6	27113827	8	3611	7.7
CYE_r3.1SPE3	22	1	26049186	7.7	3628	7.8
CYE_r3.1SPE4	63	2.8	28243876	8.3	3704	7.9
CYE_r3.1SPE5	26	1.1	21510980	6.3	2952	6.3
CYE_r3.1SPE6	57	2.5	23917855	7	3238	6.9
CYE_r3.1SPE7	14	0.6	14338650	4.2	2154	4.6
CYE_r3.1SPE8	22	1	26517427	7.8	3624	7.7
Subtotal of SPE	262	11.5	199214252	58.6	27278	58.3
Total	446	9.8	420969732	61	57113	60.1

## Sheet: TableS9
Supplementary Table S9 Number of sequence variants between the two genomes of 'Somei-Yoshino' and impacts on gene functions
Sequence ontology	Genome position	Impact on gene function	Number of varitants on CYEspachiana_r3.1	%	Number of varitants on CYEspeciosa_r3.1	%
Exon loss variant & splice acceptor variant & splice donor variant & splice region variant & intron variant	Gene region	HIGH	0	0	1	>0.0
Frameshift variant	Gene region	HIGH	7980	0.3	7715	0.3
Frameshift variant & splice acceptor variant & splice region variant & intron variant	Gene region	HIGH	30	>0.0	22	>0.0
Frameshift variant & splice donor variant & splice region variant & intron variant	Gene region	HIGH	21	>0.0	22	>0.0
Frameshift variant & splice region variant	Gene region	HIGH	177	>0.0	215	>0.0
Frameshift variant & start lost	Gene region	HIGH	73	>0.0	82	>0.0
Frameshift variant & start lost & splice donor variant & splice region variant & intron variant	Gene region	HIGH	1	>0.0	1	>0.0
Frameshift variant & stop gained	Gene region	HIGH	119	>0.0	137	>0.0
Frameshift variant & stop gained & splice region variant	Gene region	HIGH	5	>0.0	6	>0.0
Frameshift variant & stop lost	Gene region	HIGH	18	>0.0	15	>0.0
Frameshift variant & stop lost & splice region variant	Gene region	HIGH	79	>0.0	68	>0.0
Splice acceptor variant & 5' UTR variant & intron variant	Gene region	HIGH	0	0	3	>0.0
Splice acceptor variant & disruptive inframe deletion & splice region variant & intron variant	Gene region	HIGH	2	>0.0	4	>0.0
Splice acceptor variant & inframe deletion & splice region variant & intron variant	Gene region	HIGH	5	>0.0	8	>0.0
Splice acceptor variant & intron variant	Gene region	HIGH	338	>0.0	381	>0.0
Splice acceptor variant & splice region variant & 3' UTR variant & intron variant	Gene region	HIGH	0	0	2	>0.0
Splice acceptor variant & splice region variant & intron variant	Gene region	HIGH	12	>0.0	10	>0.0
Splice donor variant & 5' UTR variant & intron variant	Gene region	HIGH	1	>0.0	0	0
Splice donor variant & disruptive inframe deletion & splice region variant & intron variant	Gene region	HIGH	5	>0.0	4	>0.0
Splice donor variant & inframe deletion & splice region variant & intron variant	Gene region	HIGH	6	>0.0	7	>0.0
Splice donor variant & intron variant	Gene region	HIGH	362	>0.0	372	>0.0
Splice donor variant & splice region variant & 5' UTR variant & intron variant	Gene region	HIGH	1	>0.0	2	>0.0
Splice donor variant & splice region variant & intron variant	Gene region	HIGH	19	>0.0	27	>0.0
Start lost	Gene region	HIGH	187	>0.0	166	>0.0
Start lost & disruptive inframe deletion	Gene region	HIGH	0	0	2	>0.0
Start lost & disruptive inframe insertion	Gene region	HIGH	9	>0.0	4	>0.0
Start lost & inframe deletion	Gene region	HIGH	7	>0.0	6	>0.0
Start lost & inframe insertion	Gene region	HIGH	1	>0.0	2	>0.0
Start lost & splice region variant	Gene region	HIGH	0	0	2	>0.0
Stop gained	Gene region	HIGH	827	>0.0	1087	>0.0
Stop gained & disruptive inframe deletion	Gene region	HIGH	1	>0.0	3	>0.0
Stop gained & disruptive inframe insertion	Gene region	HIGH	21	>0.0	21	>0.0
Stop gained & disruptive inframe insertion & splice region variant	Gene region	HIGH	2	>0.0	0	0
Stop gained & inframe insertion	Gene region	HIGH	13	>0.0	16	>0.0
Stop gained & splice region variant	Gene region	HIGH	32	>0.0	38	>0.0
Stop lost	Gene region	HIGH	33	>0.0	48	>0.0
Stop lost & disruptive inframe deletion & splice region variant	Gene region	HIGH	0	0	1	>0.0
Stop lost & disruptive inframe insertion & splice region variant	Gene region	HIGH	2	>0.0	1	>0.0
Stop lost & inframe deletion	Gene region	HIGH	2	>0.0	3	>0.0
Stop lost & inframe deletion & splice region variant	Gene region	HIGH	3	>0.0	8	>0.0
Stop lost & inframe insertion & splice region variant	Gene region	HIGH	1	>0.0	0	0
Stop lost & splice region variant	Gene region	HIGH	262	>0.0	234	>0.0
Subtotal of high-impact SNPs			10657	0.4	10746	0.4
5' UTR truncation & exon loss variant	Gene region	MODERATE	0	0	1	>0.0
Disruptive inframe deletion	Gene region	MODERATE	737	>0.0	801	>0.0
Disruptive inframe deletion & splice region variant	Gene region	MODERATE	6	>0.0	7	>0.0
Disruptive inframe insertion	Gene region	MODERATE	676	>0.0	621	>0.0
Disruptive inframe insertion & splice region variant	Gene region	MODERATE	5	>0.0	10	>0.0
Inframe deletion	Gene region	MODERATE	723	>0.0	799	>0.0
Inframe deletion & splice region variant	Gene region	MODERATE	10	>0.0	8	>0.0
Inframe insertion	Gene region	MODERATE	947	>0.0	824	>0.0
Inframe insertion & splice region variant	Gene region	MODERATE	15	>0.0	14	>0.0
Missense variant	Gene region	MODERATE	84605	3.6	85626	3.6
Missense variant & splice region variant	Gene region	MODERATE	1288	0.1	1284	0.1
Subtotal of moderate-impact SNPs			89012	3.8	89995	3.8
3' UTR variant	Gene region	MODIFIER	36327	1.5	35958	1.5
5' UTR variant	Gene region	MODIFIER	18355	0.8	17835	0.7
Intergenic region	Intergenic region	MODIFIER	1635775	69	1662120	69.5
Intron variant	Gene region	MODIFIER	473275	20	467221	19.5
Subtotal of modifier-impact SNPs			2163732	91.2	2183134	91.2
5' UTR premature start codon gain variant	Gene region	LOW	1957	0.1	1981	0.1
Initiator codon variant	Gene region	LOW	22	>0.0	38	>0.0
Splice region variant	Gene region	LOW	628	>0.0	645	>0.0
Splice region variant & intron variant	Gene region	LOW	12577	0.5	12670	0.5
Splice region variant & stop retained variant	Gene region	LOW	96	>0.0	104	0
Splice region variant & synonymous variant	Gene region	LOW	1347	0.1	1344	0.1
Stop retained variant	Gene region	LOW	56	>0.0	53	>0.0
Synonymous variant	Gene region	LOW	91382	3.9	92000	3.8
Subtotal of low-impact SNPs			108065	4.6	108835	4.5
Unassigned	-	-	307	>0.0	227	>0.0
Total			2371773	100	2392937	100

## Sheet: TableS10
Supplementary Table S10 Genes underlying flowering and dormancy in Rosaceae
Species	Gene symbol	Accession numbers
Dormancy-associated MADS-box
Prunus mume	PmDAM6	AB437345.1	NM_001293262.1	KY088054.1
Prunus mume	PmDAM5	AB576349.1	NM_001293268.1	KY088053.1
Prunus mume	PmDAM4	AB576353.1	NM_001293267.1	KY088052.1	XR_001677200.1	XM_008221050.2
Prunus mume	PmDAM3	AB576352.1	NM_001293266.1	KY088051.1
Prunus mume	PmDAM2	AB576351.1	NM_001293265.1	KY088050.1	XM_008221048.2	XM_016791363.1
Prunus mume	PmDAM1	AB576350.1	NM_001293264.1	KY088049.1	XR_001677199.1	XR_001677198.1
Prunus avium	PaDAM1	XM_021952431.1	XM_021952427.1	XM_020563603.1	EU196363.1
Prunus avium	PaDAM?	XM_021952429.1	XM_021952428.1	XM_021952426.1
Prunus avium	PaDAM?	XM_021952414.1	XM_008221049.2	XM_021952434.1	EU196362.1
Prunus avium	PaDAM?	XM_021952423.1
Prunus avium	PaDAM?	XM_021952413.1
Prunus avium	PaDAM?	XM_021952415.1	XM_021952422.1	XM_021952419.1
Prunus avium	PaDAM?	XM_021952433.1	XM_021952432.1
Prunus avium	PaDAM?	XM_021952425.1	XM_021952421.1
Prunus avium	PaDAM?	XM_021952416.1
Prunus pseudocerasus	PpcDAM5	KM243366.1
Prunus pseudocerasus	PpcDAM6	KM243367.1
Prunus pseudocerasus	PpcDAM3	KM243364.1
Prunus pseudocerasus	PpcDAM4	KM243365.1
Prunus persica	PpDAM1	DQ863253.2	XM_020563600.1
Prunus persica	SVP	XM_020563585.1	XM_020563582.1	XM_020563590.1	XR_002271623.1	XM_007223786.2
Prunus persica	PpDAM3	DQ863256.1
Prunus persica	PpDAM2	DQ863255.1
Prunus persica	PpDAM2a	DQ863254.1
Prunus persica	PpDAM5	DQ863251.1	XM_007223804.2	AB932551.1
Prunus persica	PpDAM6	DQ863252.1	XM_007227500.2
Prunus persica	PpDAM4	DQ863250.1	XM_020563613.1	XR_002271627.1	XR_002271626.1
C-repeat binding factor (CBF/DREB)
Prunus mume	PmCBF6	KT001215.1	HM099909.2	NM_001326519.1	XM_008247873.1	XM_008240566.2
Prunus mume	PmCBF5 (CBFj?)	KT001216.1	HM099910.2
Prunus mume	PmCBF4 (CBFe-1)	KR676532.1	NM_001301005.1
Prunus mume	PmCBF3 (CBFe-2)	KR676533.1	KU587044.1	HM099911.2
Prunus mume	PmCBF2 (CBFd)	KR676531.1	NM_001301004.1
Prunus mume	PmCBF1 (CBFg)	KR676535.1	KU587043.1	XM_008247873.1	NM_001326519.1	XM_008240562.1	XM_008240566.2
Prunus persica	PpCBF1	XM_007210927.2	JX464668.1	HM992943.1
Prunus persica	PpCBF5	KC543501.1
Prunus persica	PpCBF4	KC543500.1	XM_007210126.2
Prunus persica		KC543499.1	XM_007209485.2
Prunus persica		XM_007209780.2	JX464668.1	HM992943.1
Prunus avium	PaCBF1	XM_021947969.1
Prunus avium		XM_021947960.1
Prunus avium	DREB1	AB121674.1	AB080966.1
Prunus avium		AB080965.1
Prunus avium		XM_021947985.1
Prunus avium		XM_021947976.1
Prunus avium		AB080967.1
Prunus canescens x Prunus cerasus		EU854320.1
FT/TFL1/CEN（PEBP protein)
Prunus mume	PmFT	AB444086.1	FR729040.1	NM_001293253.1
Prunus mume	PmFT-like			XM_008236052.2
Prunus mume	PmMFT			XM_008241952.1
Prunus mume	PmTFL1	AB548832.1	JF806625.1
Prunus mume	PmCEN	AB548820.1	XM_016793714.1	XM_008243028.1	XM_008230265.2	XM_008236052.2
Prunus avium	PaFT	XM_021948448.1	KX644935.1
Prunus avium	PaFT-like	XM_021973800.1
Prunus avium	PaTFL1	AB636121.1
Prunus avium	PaCEN	AB636120.1	XM_021971342.1	XM_021966077.1	XM_021954469.1
Prunus avium	PaMFT		XM_021947485.1
Prunus yedoensis var. nudiflora	PyTFL1	JF806627.1
Prunus persica	PpFT	XM_007205940.2	JF806623.1	EU939302.1
Prunus persica	PpCEN	XM_007205944.2	XM_007202602.2	XM_007221111.2	XM_007205944.2
Prunus persica	PpMFT	XM_020564907.1	XM_007209625.2
Prunus persica	PpTFL1	GU591895.1
Prunus pseudocerasus	PpcFT		KM281665.1
APETALA2/Ethylene responsive factor transcription factor
Prunus persica	EBB1(ESR2) homolog	XM_007224698.2
Prunus persica	EBB1(ESR2) homolog	XM_008223769.1
Prunus avium	EBB1(ESR2) homolog	XM_021977885.1
Prunus mume	EBB1(ESR2) homolog	XM_008223769.1
DELLA proteins （GA signaling)
Prunus mume	PmRGL2 (GAI)	KJ667048.1	NM_001326504.1
Prunus mume		XM_008223200.1
Prunus salicina	PsRGLa,b	KU845593.1	KU845592.1
Prunus salicina	PsGAI	KU845589.1
Prunus salicina	PsRGA	KU845591.1
Prunus persica	PpGAI	XM_007214894.2
Prunus persica		XM_007225568.2
Prunus avium	PaGAI	XM_021956293.1
Prunus avium	GAIP-B	XM_021951927.1

[truncated: 6 more sheets: TableS11, TableS12, TableS13, TableS14, TableS15, TableS16]
